# Supplementary material for: Impact of Sex, Gonadectomy, and Repeated Restraint Stress on Gut Microbiome in Mice
Source: Mol Neurobiol. 2025 Nov 19;63(1):80. doi: 10.1007/s12035-025-05305-6 (PMC12627175; doi:10.1007/s12035-025-05305-6)
Supplement: Supplementary file 2 — (XLSX 15.6 KB) [file 12035_2025_5305_MOESM2_ESM.xlsx]

## Sheet: Title
Molecular Neurobiology
Impact of sex, gonadectomy and repeated restraint stress on gut microbiome in mice
Chahrazed Mekadim1*, Jakub Mrázek1, Martin Vodička2, Peter Ergang2, Kateřina Olša Fliegerová1, Tiziana Maria Mahayri1, Kallayanee Chawengsaksophak4, Jiří Pácha2,3
1 Laboratory of Anaerobic Microbiology, Institute of Animal Physiology and Genetics, Czech Academy of Sciences, v.v.i., Prague, Czech Republic.
2 Laboratory of Epithelial Physiology, Institute of Physiology, Czech Academy of Sciences, v.v.i., Prague, Czech Republic.
3 Department of Physiology, Faculty of Science, Charles University, Prague, Czech Republic.
4Laboratory of Cell Differentiation, Institute of Molecular Genetics, Czech Academy of Sciences, v.v.i., Prague, Czech Republic.
* Correspondence:
Chahrazed Mekadim
mekadim@iapg.cas.cz
Table S1 List of all p-values for pairwise PERMANOVA tests of PCoA anlysis presented in Figure 4C, D, G and H.

## Sheet: Figure 4C
Group 1	Group 2	Sample size	Permutations	pseudo-F	p-value	q-value
F-Gonadectomy-Control	F-Gonadectomy-Stress	24	999	1.19067	0.151	0.645
F-Gonadectomy-Control	F-Sham-Control	22	999	0.925714	0.642	0.979
F-Gonadectomy-Control	F-Sham-Stress	23	999	1.14386	0.215	0.645
F-Gonadectomy-Stress	F-Sham-Control	24	999	0.851954	0.792	0.979
F-Gonadectomy-Stress	F-Sham-Stress	25	999	0.67933	0.979	0.979
Group 1	Group 2	pseudo-F	p-value
F-GNX-Control	F-GNX-Stress	1.19067	0.151
F-GNX-Control	F-Sham-Control	0.925714	0.642
F-GNX-Control	F-Sham-Stress	1.14386	0.215
F-GNX-Stress	F-Sham-Control	0.851954	0.792
F-GNX-Stress	F-Sham-Stress	0.67933	0.979
F-Sham-Control	F-Sham-Stress	0.83676	0.842

## Sheet: Figure 4D
Group 1	Group 2	pseudo-F	p-value
M-GNX-Control	M-GNX-Stress	1.04275	0.369
M-GNX-Control	M-Sham-Control	1.09057	0.303
M-GNX-Control	M-Sham-Stress	1.54365	0,015*
M-GNX-Stress	M-Sham-Control	1.23203	0.116
M-GNX-Stress	M-Sham-Stress	0.978085	0.488
M-Sham-Control	M-Sham-Stress	1.32813	0.051

## Sheet: Figure 4G
Group 1	Group 2	pseudo-F	p-value
F-GNX-Control	F-GNX-Stress	1.06827	0.318
F-GNX-Control	F-Sham-Control	0.941821	0.554
F-GNX-Control	F-Sham-Stress	1.12037	0.251
F-GNX-Stress	F-Sham-Control	1.31078	0.11
F-GNX-Stress	F-Sham-Stress	0.597049	0.994
F-Sham-Control	F-Sham-Stress	1.28985	0.112

## Sheet: Figure 4H
Group 1	Group 2	pseudo-F	p-value
M-GNX-Control	M-GNX-Stress	1.01854	0.398
M-GNX-Control	M-Sham-Control	1.21829	0.196
M-GNX-Control	M-Sham-Stress	2.15489	0,001**
M-GNX-Stress	M-Sham-Control	1.38884	0.07
M-GNX-Stress	M-Sham-Stress	1.16512	0.217
M-Sham-Control	M-Sham-Stress	1.86875	0,001**
