# Supplementary material for: Impact of Sex, Gonadectomy, and Repeated Restraint Stress on Gut Microbiome in Mice
Source: Mol Neurobiol. 2025 Nov 19;63(1):80. doi: 10.1007/s12035-025-05305-6 (PMC12627175; doi:10.1007/s12035-025-05305-6)
Supplement: Supplementary file 3 — (XLSX 27.3 KB) [file 12035_2025_5305_MOESM3_ESM.xlsx]

## Sheet: Title
Molecular Neurobiology
Impact of sex, gonadectomy and repeated restraint stress on gut microbiome in mice
Chahrazed Mekadim1*, Jakub Mrázek1, Martin Vodička2, Peter Ergang2, Kateřina Olša Fliegerová1, Tiziana Maria Mahayri1, Kallayanee Chawengsaksophak4, Jiří Pácha2,3
1 Laboratory of Anaerobic Microbiology, Institute of Animal Physiology and Genetics, Czech Academy of Sciences, v.v.i., Prague, Czech Republic.
2 Laboratory of Epithelial Physiology, Institute of Physiology, Czech Academy of Sciences, v.v.i., Prague, Czech Republic.
3 Department of Physiology, Faculty of Science, Charles University, Prague, Czech Republic.
4Laboratory of Cell Differentiation, Institute of Molecular Genetics, Czech Academy of Sciences, v.v.i., Prague, Czech Republic.
* Correspondence:
Chahrazed Mekadim
mekadim@iapg.cas.cz
Table S2 The relative abundances of the bacterial community in the cecum of different animal groups at phylum, family and genus levels.

## Sheet: Phylum
	f-Sham-Stress	f-Sham-Control	f-GNX-Stress	f-GNX-Control	m-GNX-Stress	m-GNX-Control	m-Sham-Stress	m-Sham-Control
Deferribacterota	0.0121601	0.0265545	0.0135846	0.011984	0.0156072	0.00898252	0.0135291	0.0138572
Bacteroidota	0.228171	0.274946	0.249788	0.279128	0.268249	0.269802	0.245669	0.309586
Bacillota	0.664077	0.596075	0.61046	0.575067	0.588034	0.604116	0.618215	0.555266
Unassigned	0.0834319	0.0897246	0.0894889	0.121005	0.117704	0.104197	0.108563	0.108575
Desulfobacterota	0.00304003	0.00494805	0.00254712	0.00332889	0.0026012	0.00326637	0.00329979	0.00309749
Verrucomicrobiota	0.00202668	0.000989609	0.00118866	0.000832224	0.00227605	0.00310305	0.00395974	0.00114118
Actinobacteriota	0.00506671	0.00544285	0.00271693	0.00765646	0.00455211	0.00604279	0.0061046	0.00717313
Patescibacteria	0.000844452	0.000494805	0.000679232	0.000499334	0.000975451	0.000489956	0.000659957	0.00130421
Campilobacterota	0.000506671	0	0.0285278	0	0	0	0	0
Pseudomonadota	0.000675562	0.000824674	0.00101885	0.000499334	0	0	0	0

## Sheet: Family
	f-Sham-Stress	f-Sham-Control	f-GNX-Stress	f-GNX-Control	m-GNX-Stress	m-GNX-Control	m-Sham-Stress	m-Sham-Control
Muribaculaceae	0.17801	0.185552	0.175582	0.207224	0.175581	0.191736	0.175219	0.221389
Lachnospiraceae	0.504307	0.410688	0.452029	0.420606	0.420907	0.375143	0.476654	0.410499
Oscillospiraceae	0.0594494	0.0507999	0.0567159	0.0397803	0.055113	0.0468724	0.0655007	0.0492338
Bacteroidaceae	0.016889	0.0478311	0.0402445	0.0176431	0.018371	0.0199249	0.0169939	0.0273883
Lactobacillaceae	0.0260091	0.0409038	0.0173204	0.0381158	0.0339782	0.112363	0.0113843	0.0272253
Unassigned	0.0834319	0.0897246	0.0894889	0.121005	0.117704	0.104197	0.108563	0.108575
Rikenellaceae	0.026178	0.0282039	0.0278485	0.0332889	0.0653552	0.0535685	0.0448771	0.0471144
Ruminococcaceae	0.0305692	0.037935	0.0387163	0.0286285	0.0339782	0.0295607	0.0263983	0.025432
Deferribacteraceae	0.0121601	0.0265545	0.0135846	0.011984	0.0156072	0.00898252	0.0135291	0.0138572
Desulfovibrionaceae	0.00304003	0.00494805	0.00254712	0.00332889	0.0026012	0.00326637	0.00329979	0.00309749
Butyricicoccaceae	0.0150312	0.00643246	0.00781117	0.00449401	0.00715331	0.0052262	0.00857944	0.0057059
Prevotellaceae	0.00456004	0.00824674	0.0042452	0.0163116	0.00243863	0.00212314	0.00296981	0.00929247
Clostridiaceae	0.00118223	0.00230909	0.00152827	0.00715712	0.00211348	0.00146987	0.00115492	0.00456472
Clostridia_UCG-014	0.00945786	0.0103909	0.00984887	0.0113182	0.0131686	0.00914584	0.00973437	0.0101076
Tannerellaceae	0.00118223	0.00296883	0.000849041	0.00233023	0.000975451	0.00146987	0.000824946	0.000978155
Akkermansiaceae	0.00202668	0.000989609	0.00118866	0.000832224	0.00227605	0.00310305	0.00395974	0.00114118
Anaerovoracaceae	0.00270225	0.00478311	0.00271693	0.00565912	0.00487726	0.0052262	0.00428972	0.00554288
Acholeplasmataceae	0.00439115	0.00560778	0.00747156	0.000998668	0.00113803	0.000489956	0.00115492	0.000652103
Eggerthellaceae	0.00506671	0.00544285	0.00271693	0.00765646	0.00455211	0.00587947	0.0061046	0.00717313
Clostridia_vadinBB60_group	0.00692451	0.0181428	0.00984887	0.00832224	0.0108925	0.0096358	0.00709454	0.00864037
Saccharimonadaceae	0.000844452	0.000494805	0.000679232	0.000499334	0.000975451	0.000489956	0.000659957	0.00130421
Monoglobaceae	0.0016889	0.00428831	0.00492444	0.0048269	0.0013006	0.00212314	0.00164989	0.00146723
Christensenellaceae	0	0.000494805	0.000339616	0.000665779	0.00032515	0.000979912	0.000164989	0.00211933
Marinifilaceae	0.00135112	0.00214415	0.00101885	0.00233023	0.00552756	0.000979912	0.00478469	0.00342354
Helicobacteraceae	0.000506671	0	0.0285278	0	0	0	0	0
UCG-010	0.000844452	0.000164935	0.000169808	0.00116511	0.000650301	0.00130655	0.000659957	0.000326052
[Eubacterium]_coprostanoligenes_group	0.000337781	0.000824674	0.000339616	0.00116511	0.000487726	0.00130655	0.000824946	0.000815129
Peptococcaceae	0.000844452	0.00115454	0.000679232	0.00133156	0.000487726	0.000816593	0.000989936	0.000978155
Erysipelotrichaceae	0	0.000164935	0	0.000166445	0.000487726	0.000326637	0.000659957	0
Streptococcaceae	0	0.000164935	0	0.000166445	0	0.00114323	0.000329979	0.000163026
Bacilli-RF39	0.000337781	0.000659739	0	0.000166445	0.000975451	0.000816593	0.000824946	0.000978155
Anaerofustaceae	0	0	0	0	0	0.000163319	0.000164989	0.000326052
Sutterellaceae	0.000337781	0.000824674	0.00101885	0.000499334	0	0	0	0
Erysipelatoclostridiaceae	0	0.000164935	0	0.000332889	0	0	0	0.000489077
Enterobacteriaceae	0.000337781	0	0	0	0	0	0	0
Corynebacteriaceae	0	0	0	0	0	0.000163319	0	0

## Sheet: Genus
	f-Sham-Stress	f-Sham-Control	f-GNX-Stress	f-GNX-Control	m-GNX-Stress	m-GNX-Control	m-Sham-Stress	m-Sham-Control
Muribaculaceae-uncultured	0.174126	0.182253	0.170997	0.202563	0.172655	0.186673	0.173569	0.21389
Lachnospiraceae_NK4A136_group	0.108428	0.0722415	0.100357	0.0907124	0.113477	0.0868855	0.130836	0.0865667
Lachnospiraceae-uncultured	0.187637	0.165924	0.154695	0.147803	0.138351	0.130818	0.176374	0.156668
Roseburia	0.0736362	0.0877453	0.0582442	0.0637483	0.0731588	0.0450759	0.0711104	0.0487447
Lachnospiraceae_UCG-001	0.0484715	0.0311727	0.0463576	0.0322903	0.0352788	0.018945	0.0440521	0.037985
Bacteroides	0.016889	0.0478311	0.0402445	0.0176431	0.018371	0.0199249	0.0169939	0.0273883
Lactobacillus	0.0260091	0.0409038	0.0173204	0.0381158	0.0339782	0.112363	0.0113843	0.0272253
Unassigned	0.0834319	0.0897246	0.0894889	0.121005	0.117704	0.104197	0.108563	0.108575
Alistipes	0.026178	0.0282039	0.0278485	0.0332889	0.062754	0.0527519	0.0440521	0.0458102
Lachnospiraceae_UCG-006	0.0217869	0.0131948	0.0349805	0.0357856	0.0214599	0.0514454	0.0174889	0.0172807
Oscillospiraceae-uncultured	0.0273602	0.0212766	0.0244524	0.00965379	0.0242237	0.0155153	0.0290381	0.0180959
Mucispirillum	0.0121601	0.0265545	0.0135846	0.011984	0.0156072	0.00898252	0.0135291	0.0138572
Moryella	0.0148624	0	0.0171506	0.00299601	0	0.00310305	0	0.0115748
Colidextribacter	0.0148624	0.0156688	0.0166412	0.0146471	0.0138189	0.0137188	0.014684	0.0149984
Oscillibacter	0.0167201	0.0123701	0.0152827	0.0148136	0.0164201	0.0168218	0.0204587	0.0156505
Prevotellaceae_UCG-001	0.00456004	0.00824674	0.0042452	0.0163116	0.00243863	0.00212314	0.00296981	0.00929247
[Eubacterium]_xylanophilum_group	0.00776896	0.010226	0.00560367	0.0106525	0.00991709	0.00718602	0.0120442	0.0115748
Anaerotruncus	0.00945786	0.00973116	0.0151129	0.00682423	0.0100797	0.00636943	0.0092394	0.00472775
Lachnoclostridium	0.0141868	0.00841168	0.00899983	0.0113182	0.00894164	0.00865589	0.00692955	0.0140202
Muribaculum	0.00388448	0.0032987	0.00458482	0.00466045	0.00292635	0.00506288	0.00164989	0.00749918
Bilophila	0.00304003	0.00494805	0.00254712	0.00332889	0.0026012	0.00293974	0.00329979	0.00309749
Lachnospiraceae_UCG-008	0.00152001	0.000989609	0.000679232	0.00266312	0.000975451	0.000979912	0.00131991	0.00554288
Anaerostipes	0.000506671	0.00197922	0.00135846	0.00416112	0.0013006	0.00326637	0.00247484	0.00358657
Ruminococcus	0.00456004	0.010061	0.0042452	0.0048269	0.00552756	0.00996244	0.00379475	0.00815129
Butyricicoccus	0.0118223	0.00478311	0.00577348	0.00332889	0.00503983	0.00391965	0.00560964	0.00391262
ASF356	0.00793785	0.00362857	0.00645271	0.00133156	0.00178833	0.00212314	0.00181488	0.00146723
[Eubacterium]_siraeum_group	0.000675562	0.00181428	0.00254712	0.00499334	0.00308893	0.00424628	0.00230985	0.00195631
A2	0.00962675	0.00461818	0.0112073	0.00615846	0.00715331	0.0052262	0.00478469	0.00456472
Candidatus_Arthromitus	0.00118223	0.00214415	0.00152827	0.00233023	0.00211348	0.00146987	0.00115492	0.00456472
UCG-009	0.00320892	0.00164935	0.0020377	0.00116511	0.00211348	0.00130655	0.00296981	0.00179328
Clostridia_UCG-014	0.00945786	0.0103909	0.00984887	0.0113182	0.0131686	0.00914584	0.00973437	0.0101076
Ruminococcaceae	0.00135112	0.000659739	0.00220751	0.001498	0.0032515	0.00163319	0.00181488	0.00309749
uncultured	0.0128357	0.0110506	0.0127356	0.00765646	0.00877906	0.00555283	0.00742452	0.00472775
Parabacteroides	0.00118223	0.00296883	0.000849041	0.00233023	0.000975451	0.00146987	0.000824946	0.000978155
Akkermansia	0.00202668	0.000989609	0.00118866	0.000832224	0.00227605	0.00310305	0.00395974	0.00114118
[Eubacterium]_nodatum_group	0.000844452	0.00197922	0.000849041	0.00183089	0.00178833	0.00130655	0.0014849	0.00163026
Anaeroplasma	0.00439115	0.00560778	0.00747156	0.000998668	0.00113803	0.000489956	0.00115492	0.000652103
Enterorhabdus	0.00506671	0.00527792	0.00271693	0.00699068	0.00438953	0.00571615	0.0061046	0.00701011
Clostridia_vadinBB60_group	0.00692451	0.0181428	0.00984887	0.00832224	0.0108925	0.0096358	0.00709454	0.00864037
Marvinbryantia	0.00185779	0.00230909	0.00152827	0.00116511	0.00146318	0.00163319	0.000329979	0.00277144
Candidatus_Saccharimonas	0.000844452	0.000494805	0.000679232	0.000499334	0.000975451	0.000489956	0.000659957	0.00130421
Monoglobus	0.0016889	0.00428831	0.00492444	0.0048269	0.0013006	0.00212314	0.00164989	0.00146723
Family_XIII_UCG-001	0.00135112	0.00148441	0.00118866	0.000998668	0.0013006	0.0017965	0.00181488	0.00163026
Christensenellaceae_R-7_group	0	0.000494805	0.000339616	0.000665779	0.00032515	0.000816593	0.000164989	0.00179328
Incertae_Sedis	0.0016889	0.00412337	0.00169808	0.00266312	0.00308893	0.0017965	0.00164989	0.00179328
Blautia	0.000844452	0.0037935	0.00101885	0.00299601	0.00243863	0.00391965	0.00280482	0.00195631
Odoribacter	0.00135112	0.00214415	0.00101885	0.00233023	0.00552756	0.000979912	0.00478469	0.00342354
Tyzzerella	0.00135112	0.00131948	0.000679232	0.000499334	0.00146318	0.00130655	0.00181488	0.00114118
Helicobacter	0.000506671	0	0.0285278	0	0	0	0	0
UCG-010	0.000844452	0.000164935	0.000169808	0.00116511	0.000650301	0.00130655	0.000659957	0.000326052
UCG-003	0.00016889	0.00115454	0	0	0.00032515	0.000653275	0.000989936	0
[Eubacterium]_coprostanoligenes_group	0.000337781	0.000824674	0.000339616	0.00116511	0.000487726	0.00130655	0.000824946	0.000815129
[Eubacterium]_brachy_group	0.000506671	0.000824674	0.000679232	0.00183089	0.00113803	0.00146987	0.000824946	0.00130421
uncultured	0.000506671	0.000494805	0.000509424	0.000998668	0.00032515	0.000653275	0.000329979	0.000652103
Clostridium_sensu_stricto_1	0	0.000164935	0	0.0048269	0	0	0	0
GCA-900066575	0.00135112	0.00181428	0.0020377	0.00399467	0.00243863	0.00293974	0.000824946	0.00326052
Rikenellaceae_RC9_gut_group	0	0	0	0	0.0026012	0.000816593	0.000824946	0.000978155
Family_XIII_AD3011_group	0	0.000494805	0	0.000998668	0.000650301	0.000653275	0.000164989	0.000978155
UCG-005	0.000337781	0.000164935	0.000339616	0.000332889	0.00032515	0.000163319	0.000329979	0.000163026
Peptococcus	0.000337781	0.000659739	0.000169808	0.000332889	0.000162575	0.000163319	0.000659957	0.000326052
Acetatifactor	0.00101334	0	0.000509424	0.000332889	0.000975451	0.000653275	0.0014849	0.000489077
[Eubacterium]_oxidoreducens_group	0.00135112	0	0	0.000332889	0	0.000326637	0	0.000815129
Tuzzerella	0	0.000659739	0	0.000332889	0.00032515	0.000163319	0.000164989	0.000163026
NK4A214_group	0	0.000164935	0	0.000332889	0	0	0	0.000326052
Harryflintia	0	0.00032987	0	0.000166445	0.000162575	0	0	0.000163026
Faecalibaculum	0	0	0	0	0.00032515	0	0.000659957	0
Streptococcus	0	0.000164935	0	0.000166445	0	0.00114323	0.000329979	0.000163026
Lachnospiraceae_FCS020_group	0.00016889	0.00032987	0	0.000499334	0	0.000163319	0	0.000163026
RF39	0.000337781	0.000659739	0	0.000166445	0.000975451	0.000816593	0.000824946	0.000978155
Acetitomaculum	0	0.000164935	0	0.000166445	0	0	0	0.000163026
uncultured	0	0	0	0	0	0.000163319	0	0.000326052
UBA1819	0	0.000164935	0.000169808	0	0	0	0	0.000489077
Parvibacter	0	0.000164935	0	0.000665779	0	0.000163319	0	0
[Eubacterium]_ventriosum_group	0	0.000164935	0	0.000166445	0	0	0	0
Anaerofustis	0	0	0	0	0	0.000163319	0.000164989	0.000326052
Negativibacillus	0	0	0	0	0	0	0.000164989	0.000326052
Lachnospiraceae_NC2004_group	0	0	0	0.000166445	0	0.000163319	0	0
Parasutterella	0.000337781	0.000824674	0.00101885	0.000499334	0	0	0	0
Lachnospiraceae_UCG-010	0	0	0	0.000166445	0	0	0	0
Gordonibacter	0	0	0	0	0	0	0	0.000163026
Lachnospiraceae	0	0	0.000169808	0	0	0	0	0
uncultured	0	0.000164935	0	0.000166445	0.000162575	0.000326637	0	0
Eisenbergiella	0	0	0	0.000166445	0	0	0	0
uncultured	0	0	0	0	0	0.000326637	0	0
DNF00809	0	0	0	0	0.000162575	0	0	0
Erysipelatoclostridium	0	0	0	0	0	0	0	0.000163026
Coprococcus	0	0	0	0	0	0.000163319	0	0
Rikenella	0	0	0	0	0	0	0	0.000326052
Candidatus_Stoquefichus	0	0.000164935	0	0.000332889	0	0	0	0
uncultured	0	0	0	0	0	0	0	0.000326052
Escherichia-Shigella	0.000337781	0	0	0	0	0	0	0
Corynebacterium	0	0	0	0	0	0.000163319	0	0
