# Supplementary material for: Impact of Sex, Gonadectomy, and Repeated Restraint Stress on Gut Microbiome in Mice
Source: Mol Neurobiol. 2025 Nov 19;63(1):80. doi: 10.1007/s12035-025-05305-6 (PMC12627175; doi:10.1007/s12035-025-05305-6)
Supplement: Supplementary file 4 — (XLSX 27.0 KB) [file 12035_2025_5305_MOESM4_ESM.xlsx]

## Sheet: Title
Molecular Neurobiology
Impact of sex, gonadectomy and repeated restraint stress on gut microbiome in mice
Chahrazed Mekadim1*, Jakub Mrázek1, Martin Vodička2, Peter Ergang2, Kateřina Olša Fliegerová1, Tiziana Maria Mahayri1, Kallayanee Chawengsaksophak4, Jiří Pácha2,3
1 Laboratory of Anaerobic Microbiology, Institute of Animal Physiology and Genetics, Czech Academy of Sciences, v.v.i., Prague, Czech Republic.
2 Laboratory of Epithelial Physiology, Institute of Physiology, Czech Academy of Sciences, v.v.i., Prague, Czech Republic.
3 Department of Physiology, Faculty of Science, Charles University, Prague, Czech Republic.
4Laboratory of Cell Differentiation, Institute of Molecular Genetics, Czech Academy of Sciences, v.v.i., Prague, Czech Republic.
* Correspondence:
Chahrazed Mekadim
mekadim@iapg.cas.cz
Table S3 The relative abundances of the bacterial community in the colon of different animal groups at phylum, family and genus levels.

## Sheet: Phylum
	f-Sham-Stress	f-Sham-Control	f-GNX-Stress	f-GNX-Control	m-GNX-Stress	m-GNX-Control	m-Sham-Stress	m-Sham-Control
Bacillota	0.638529	0.489433	0.537058	0.444314	0.538669	0.481888	0.578962	0.441899
Bacteroidota	0.257941	0.418989	0.341922	0.402403	0.330639	0.389407	0.277946	0.41648
Unassigned	0.0923529	0.0771822	0.105096	0.136284	0.119105	0.114435	0.131008	0.127095
Deferribacterota	0.00117647	0.00245023	0.00202664	0.00322392	0.00188628	0.00164654	0.0016479	0.00195531
Actinobacteriota	0.00558824	0.0085758	0.00665895	0.010551	0.00646726	0.00768386	0.0060423	0.00921788
Desulfobacterota	0.00235294	0.000918836	0.00173712	0.00117233	0.00134735	0.00219539	0.0016479	0.00111732
Verrucomicrobiota	0.000588235	0.000918836	0.000579039	0	0.000538938	0.00164654	0.0016479	0.000837989
Patescibacteria	0.00117647	0.000612557	0.00115808	0.00117233	0.00134735	0.00109769	0.0010986	0.00139665
Campilobacterota	0	0	0.00289519	0	0	0	0	0
Pseudomonadota	0.000294118	0.000918836	0.000868558	0.00087925	0	0	0	0

## Sheet: Family
	f-Sham-Stress	f-Sham-Control	f-GNX-Stress	f-GNX-Control	m-GNX-Stress	m-GNX-Control	m-Sham-Stress	m-Sham-Control
Lactobacillaceae	0.0838235	0.16294	0.0628257	0.0926143	0.0797629	0.0930296	0.0466905	0.0645251
Bacteroidaceae	0.0185294	0.0640123	0.0466126	0.0260844	0.0231743	0.0326564	0.0200494	0.0438547
Muribaculaceae	0.197647	0.296478	0.253909	0.296014	0.22824	0.299122	0.202692	0.308939
Lachnospiraceae	0.44	0.235835	0.345976	0.250879	0.333333	0.28595	0.40401	0.287151
Rikenellaceae	0.0326471	0.0254211	0.0338738	0.0275498	0.0670978	0.0477497	0.0466905	0.0469274
Unassigned	0.0923529	0.0771822	0.105096	0.136284	0.119105	0.114435	0.131008	0.127095
Oscillospiraceae	0.0385294	0.0162328	0.0359004	0.0178781	0.0326058	0.0257958	0.0411975	0.0212291
Ruminococcaceae	0.0244118	0.0174579	0.0251882	0.0149472	0.0280248	0.0277168	0.0260917	0.0178771
Clostridiaceae	0.00676471	0.00888208	0.00579039	0.0117233	0.0121261	0.00411636	0.0140071	0.00558659
Prevotellaceae	0.00705882	0.0287902	0.00579039	0.0471864	0.00485044	0.00795829	0.00521835	0.0103352
Deferribacteraceae	0.00117647	0.00245023	0.00202664	0.00322392	0.00188628	0.00164654	0.0016479	0.00195531
Eggerthellaceae	0.00558824	0.0085758	0.00665895	0.010551	0.00646726	0.00768386	0.0060423	0.00921788
Anaerovoracaceae	0.00411765	0.00490046	0.00347423	0.00556858	0.00431151	0.00493963	0.0043944	0.0047486
Clostridia_UCG-014	0.0141176	0.0211332	0.0220035	0.0231536	0.0242522	0.021405	0.0151057	0.0173184
Monoglobaceae	0.00294118	0.0085758	0.00723798	0.00762016	0.00188628	0.00274424	0.00137325	0.000837989
Acholeplasmataceae	0.00205882	0.00245023	0.00434279	0.0017585	0.000538938	0.000274424	0.000823949	0.000558659
Desulfovibrionaceae	0.00235294	0.000918836	0.00173712	0.00117233	0.00134735	0.00219539	0.0016479	0.00111732
Marinifilaceae	0.000882353	0.00122511	0.000579039	0.00205158	0.00646726	0.00109769	0.0027465	0.00530726
Butyricicoccaceae	0.00852941	0.00122511	0.00434279	0.00293083	0.00404204	0.00192097	0.005493	0.00335196
Tannerellaceae	0.00117647	0.00306279	0.00115808	0.003517	0.000808407	0.000823271	0.0005493	0.00111732
Clostridia_vadinBB60_group	0.0102941	0.00612557	0.015055	0.00908558	0.0121261	0.00686059	0.0129085	0.0114525
Akkermansiaceae	0.000588235	0.000918836	0.000579039	0	0.000538938	0.00164654	0.0016479	0.000837989
UCG-010	0.000588235	0.000612557	0.00115808	0.00146542	0.00134735	0.00137212	0.00137325	0.000837989
Christensenellaceae	0.000294118	0.00122511	0.000579039	0.00087925	0.000538938	0.000823271	0	0.00195531
Saccharimonadaceae	0.00117647	0.000612557	0.00115808	0.00117233	0.00134735	0.00109769	0.0010986	0.00139665
Erysipelotrichaceae	0.000294118	0	0	0.000293083	0.000269469	0.000548847	0.00137325	0.00027933
Peptococcaceae	0.000882353	0.000612557	0.00115808	0.000293083	0.000538938	0.000548847	0.0010986	0.000837989
Helicobacteraceae	0	0	0.00289519	0	0	0	0	0
Erysipelatoclostridiaceae	0	0	0	0.000586166	0.000269469	0.000274424	0	0.000558659
RF39	0.000294118	0.000306279	0.0014476	0.00146542	0.00188628	0.00274424	0.0021972	0.00139665
Streptococcaceae	0.000294118	0.000612557	0.000289519	0.00087925	0.000538938	0.000274424	0.0005493	0.000558659
[Eubacterium]_coprostanoligenes_group	0.000294118	0	0.000289519	0	0.000269469	0.000548847	0.00027465	0.00027933
Sutterellaceae	0.000294118	0.000918836	0.000868558	0.00087925	0	0	0	0
Anaerofustaceae	0	0.000306279	0	0.000293083	0	0	0	0.000558659

## Sheet: genus
	f-Sham-Stress	f-Sham-Control	f-GNX-Stress	f-GNX-Control	m-GNX-Stress	m-GNX-Control	m-Sham-Stress	m-Sham-Control
Muribaculaceae	0.19	0.290658	0.246091	0.286342	0.224198	0.293085	0.197473	0.298883
uncultured-Lachnospiraceae	0.163824	0.0854518	0.106254	0.0858734	0.0980868	0.100988	0.132381	0.106704
Lactobacillus	0.0838235	0.16294	0.0628257	0.0926143	0.0797629	0.0930296	0.0466905	0.0645251
Bacteroides	0.0185294	0.0640123	0.0466126	0.0260844	0.0231743	0.0326564	0.0200494	0.0438547
Roseburia	0.0594118	0.0658499	0.0437174	0.0298945	0.0444624	0.0455543	0.0417468	0.0326816
Lachnospiraceae_NK4A136_group	0.0961765	0.0404288	0.101911	0.0565651	0.108057	0.0710757	0.135128	0.0628492
Alistipes	0.0326471	0.0254211	0.0338738	0.0275498	0.0652115	0.0472009	0.0453172	0.0449721
Lachnospiraceae_UCG-001	0.0394118	0.0134763	0.0344528	0.0287222	0.0299111	0.0211306	0.0455919	0.0234637
Unassigned	0.0923529	0.0771822	0.105096	0.136284	0.119105	0.114435	0.131008	0.127095
Lachnospiraceae_UCG-006	0.0226471	0.00735069	0.0196873	0.0161196	0.0150903	0.0123491	0.0120846	0.0134078
Candidatus_Arthromitus	0.00676471	0.0085758	0.00579039	0.003517	0.0121261	0.00411636	0.0140071	0.00558659
Prevotellaceae_UCG-001	0.00705882	0.0287902	0.00579039	0.0471864	0.00485044	0.00795829	0.00521835	0.0103352
Muribaculum	0.00764706	0.0058193	0.00781702	0.00967175	0.00404204	0.00603732	0.00521835	0.0100559
[Eubacterium]_xylanophilum_group	0.0102941	0.00643185	0.00665895	0.00498242	0.00754514	0.00686059	0.00823949	0.00893855
Oscillibacter	0.01	0.00275651	0.00665895	0.00293083	0.0070062	0.0046652	0.0112606	0.00307263
Moryella	0.00794118	0	0.000868558	0	0	0.000548847	0	0.00614525
Ruminococcus	0.00441176	0.0104135	0.00347423	0.00146542	0.0102398	0.0101537	0.00686625	0.00698324
Anaerotruncus	0.00588235	0.00183767	0.00636943	0.00322392	0.00377257	0.00411636	0.0032958	0.00251397
uncultured	0.0135294	0.0058193	0.0159236	0.00674091	0.0140124	0.00933041	0.0195001	0.00949721
Colidextribacter	0.0132353	0.00735069	0.0124493	0.00820633	0.0110482	0.0107025	0.00988739	0.00810056
Lachnoclostridium	0.0108824	0.00245023	0.00636943	0.007034	0.00538938	0.00686059	0.00576765	0.0111732
Marvinbryantia	0.00411765	0.00490046	0.00376375	0.00381008	0.00431151	0.0046652	0.00247185	0.0027933
Mucispirillum	0.00117647	0.00245023	0.00202664	0.00322392	0.00188628	0.00164654	0.0016479	0.00195531
Enterorhabdus	0.00558824	0.00826953	0.00665895	0.00937866	0.00646726	0.00768386	0.0060423	0.00865922
A2	0.01	0.00275651	0.00723798	0.00381008	0.00592832	0.00329308	0.00576765	0.00418994
[Eubacterium]_nodatum_group	0.00117647	0.00214395	0.00202664	0.00234467	0.00215575	0.00192097	0.00192255	0.00251397
Clostridia_UCG-014	0.0141176	0.0211332	0.0220035	0.0231536	0.0242522	0.021405	0.0151057	0.0173184
[Eubacterium]_siraeum_group	0.000294118	0.000612557	0.00173712	0.00234467	0.00134735	0.00384193	0.00247185	0.00223464
Monoglobus	0.00294118	0.0085758	0.00723798	0.00762016	0.00188628	0.00274424	0.00137325	0.000837989
Anaeroplasma	0.00205882	0.00245023	0.00434279	0.0017585	0.000538938	0.000274424	0.000823949	0.000558659
ASF356	0.00441176	0.00245023	0.00376375	0.00146542	0.00188628	0.000548847	0.0016479	0.00139665
Bilophila	0.00235294	0.000918836	0.00173712	0.00117233	0.00134735	0.00192097	0.0016479	0.00111732
Odoribacter	0.000882353	0.00122511	0.000579039	0.00205158	0.00646726	0.00109769	0.0027465	0.00530726
Butyricicoccus	0.00735294	0.00122511	0.00289519	0.00234467	0.00323363	0.00137212	0.00302115	0.0027933
Parabacteroides	0.00117647	0.00306279	0.00115808	0.003517	0.000808407	0.000823271	0.0005493	0.00111732
uncultured	0.01	0.00275651	0.00926462	0.00410317	0.00727567	0.00493963	0.00851414	0.0027933
Clostridia_vadinBB60_group	0.0102941	0.00612557	0.015055	0.00908558	0.0121261	0.00686059	0.0129085	0.0114525
Incertae_Sedis	0.00294118	0.00122511	0.00318471	0.00293083	0.00323363	0.00329308	0.00247185	0.00251397
Ruminococcaceae	0.000882353	0.000612557	0.00115808	0.000586166	0.00188628	0.00109769	0.0016479	0.000558659
Family_XIII_UCG-001	0.00117647	0.000612557	0.000868558	0.00087925	0.000808407	0.000548847	0.00137325	0.000558659
Anaerostipes	0.000882353	0.00245023	0.00231616	0.00234467	0.00134735	0.00219539	0.0027465	0.000837989
UCG-009	0.00117647	0	0.0014476	0.000586166	0.000808407	0.000548847	0.00247185	0.000558659
Akkermansia	0.000588235	0.000918836	0.000579039	0	0.000538938	0.00164654	0.0016479	0.000837989
Tyzzerella	0.00117647	0	0.00115808	0.000586166	0.00134735	0.000823271	0.0021972	0.000837989
Lachnospiraceae_UCG-008	0.00294118	0.000918836	0.0014476	0.003517	0.00188628	0.00192097	0.0021972	0.00726257
UCG-010	0.000588235	0.000612557	0.00115808	0.00146542	0.00134735	0.00137212	0.00137325	0.000837989
Christensenellaceae_R-7_group	0.000294118	0.00122511	0.000579039	0.00087925	0.000538938	0.000823271	0	0.00139665
Candidatus_Saccharimonas	0.00117647	0.000612557	0.00115808	0.00117233	0.00134735	0.00109769	0.0010986	0.00139665
Rikenellaceae_RC9_gut_group	0	0	0	0	0.00188628	0.000548847	0.000823949	0.00111732
Family_XIII_AD3011_group	0.000588235	0.00122511	0	0.00146542	0.000538938	0.00137212	0.00027465	0.000558659
[Eubacterium]_brachy_group	0.00117647	0.000918836	0.000579039	0.00087925	0.000538938	0.00109769	0.000823949	0.00111732
Clostridium_sensu_stricto_1	0	0.000306279	0	0.00820633	0	0	0	0
GCA-900066575	0.00264706	0	0.00260567	0.00322392	0.00377257	0.00192097	0.00247185	0.00139665
Parvibacter	0	0.000306279	0	0.00087925	0	0	0	0.000558659
Faecalibaculum	0.000294118	0	0	0	0.000269469	0.000548847	0.00137325	0.00027933
uncultured	0.000294118	0	0.000868558	0.000293083	0.000538938	0.000548847	0.0005493	0.000558659
Helicobacter	0	0	0.00289519	0	0	0	0	0
Acetitomaculum	0.000588235	0	0.000289519	0	0.000538938	0.000548847	0.0005493	0
Candidatus_Stoquefichus	0	0	0	0.000586166	0	0	0	0
RF39	0.000294118	0.000306279	0.0014476	0.00146542	0.00188628	0.00274424	0.0021972	0.00139665
Acetatifactor	0.000882353	0	0.000579039	0.000293083	0.000808407	0.000548847	0.00137325	0.000837989
UCG-003	0.00117647	0.000306279	0	0	0.000269469	0.000274424	0	0
Blautia	0.00117647	0.000612557	0.00202664	0.00146542	0.00242522	0.00246981	0.000823949	0.00111732
Streptococcus	0.000294118	0.000612557	0.000289519	0.00087925	0.000538938	0.000274424	0.0005493	0.000558659
[Eubacterium]_ventriosum_group	0	0.000306279	0	0.00087925	0	0.000274424	0.00027465	0.00027933
[Eubacterium]_coprostanoligenes_group	0.000294118	0	0.000289519	0	0.000269469	0.000548847	0.00027465	0.00027933
Peptococcus	0.000588235	0.000612557	0.000289519	0	0	0	0.0005493	0.00027933
Parasutterella	0.000294118	0.000918836	0.000868558	0.00087925	0	0	0	0
UCG-005	0.000294118	0	0.000579039	0	0.000269469	0.000548847	0	0.00027933
[Eubacterium]_oxidoreducens_group	0.000588235	0	0	0	0	0.000274424	0	0.000837989
Tuzzerella	0	0	0.000868558	0.000293083	0.000269469	0.000274424	0.0005493	0
NK4A214_group	0.000294118	0	0.000289519	0	0	0.000274424	0.0005493	0.00027933
uncultured	0	0	0	0.000293083	0	0	0	0
Lachnospiraceae_FCS020_group	0	0	0	0	0.000269469	0.000274424	0	0
Rikenella	0	0	0	0	0	0	0.0005493	0.000837989
Coprococcus	0	0	0	0	0	0.000274424	0	0
Harryflintia	0	0	0	0	0.000269469	0	0.0005493	0
uncultured	0	0	0	0.000293083	0	0	0	0
UBA1819	0	0	0	0.000293083	0	0	0	0
Negativibacillus	0	0	0	0	0	0.000274424	0.00027465	0.00027933
Anaerovorax	0	0	0	0	0.000269469	0	0	0
uncultured	0	0	0	0	0	0	0	0.000558659
Anaerofustis	0	0.000306279	0	0.000293083	0	0	0	0.000558659
Erysipelatoclostridium	0	0	0	0	0	0.000274424	0	0.00027933
Lachnospiraceae_NC2004_group	0	0	0	0	0	0.000274424	0	0
uncultured	0	0	0	0	0.000269469	0	0	0.00027933
uncultured	0	0	0	0	0	0.000274424	0	0
