# Supplementary material for: Impact of Sex, Gonadectomy, and Repeated Restraint Stress on Gut Microbiome in Mice
Source: Mol Neurobiol. 2025 Nov 19;63(1):80. doi: 10.1007/s12035-025-05305-6 (PMC12627175; doi:10.1007/s12035-025-05305-6)
Supplement: Supplementary file 5 — (XLSX 151 KB) [file 12035_2025_5305_MOESM5_ESM.xlsx]

## Sheet: Title
Molecular Neurobiology
Impact of sex, gonadectomy and repeated restraint stress on gut microbiome in mice
Chahrazed Mekadim1*, Jakub Mrázek1, Martin Vodička2, Peter Ergang2, Kateřina Olša Fliegerová1, Tiziana Maria Mahayri1, Kallayanee Chawengsaksophak4, Jiří Pácha2,3
1 Laboratory of Anaerobic Microbiology, Institute of Animal Physiology and Genetics, Czech Academy of Sciences, v.v.i., Prague, Czech Republic.
2 Laboratory of Epithelial Physiology, Institute of Physiology, Czech Academy of Sciences, v.v.i., Prague, Czech Republic.
3 Department of Physiology, Faculty of Science, Charles University, Prague, Czech Republic.
4Laboratory of Cell Differentiation, Institute of Molecular Genetics, Czech Academy of Sciences, v.v.i., Prague, Czech Republic.
* Correspondence:
Chahrazed Mekadim
mekadim@iapg.cas.cz
Table S4 Predicted functional KEGG pathways at level 3 in the cecal microbiome of GNX females (a), sham females (b), GNX males (c), sham males (d), stressed males (e), GNX stressed mice (f), and sham stressed mice (g).

## Sheet: GNX females
Level_1	Level_2	Level_3	f-Gonadectomy-Control: mean rel. freq. (%)	f-Gonadectomy-Control: std. dev. (%)	f-Gonadectomy-Stress: mean rel. freq. (%)	f-Gonadectomy-Stress: std. dev. (%)	p-values	p-values (corrected)	Difference between means	95.0% lower CI	95.0% upper CI	Note	C33	C33: parent seq. count	C33: rel. freq. (%)	C35	C35: parent seq. count	C35: rel. freq. (%)	C4	C4: parent seq. count	C4: rel. freq. (%)	C40	C40: parent seq. count	C40: rel. freq. (%)	C45	C45: parent seq. count	C45: rel. freq. (%)	C48	C48: parent seq. count	C48: rel. freq. (%)	C74	C74: parent seq. count	C74: rel. freq. (%)	C78	C78: parent seq. count	C78: rel. freq. (%)	C83	C83: parent seq. count	C83: rel. freq. (%)	C88	C88: parent seq. count	C88: rel. freq. (%)	C96	C96: parent seq. count	C96: rel. freq. (%)	C2	C2: parent seq. count	C2: rel. freq. (%)	C31
Cellular Processes	Cell growth and death	Apoptosis	0.042708555966	0.0137529371981	0.0284971105255	0.0117908954716	0.0182295437775	0.0182295437775	0.0142114454405	0.00268425354818	0.0257386373328		360.5	1148127.94	0.0313989397384	661.25	1850385.2	0.0357358024697	3189.75	5563105.63	0.0573375774639	10674.0	15019314.29	0.0710684908372	11674.42	21546030.02	0.0541836244968	1648.25	4197629.67	0.0392662080645	1179.25	4277610.49	0.027567961196	1497.75	2664700.15	0.0562070745558	1575.0	4579421.18	0.0343929928716	1332.45	4399591.04	0.0302857694701	1243.45	3843779.02	0.0323496744618	284.75	1319951.0	0.0215727705044	264.25
Metabolism	Carbohydrate metabolism	Ascorbate and aldarate metabolism	0.0142291401075	0.00565072396417	0.0251034263661	0.0137851244531	0.023624722302	0.023624722302	-0.0108742862586	-0.0200981081788	-0.00165046433842		212.68	1148127.94	0.018524067971	133.4	1850385.2	0.00720930971562	570.0	5563105.63	0.0102460754462	1539.74	15019314.29	0.0102517330037	3262.19	21546030.02	0.0151405618435	527.88	4197629.67	0.0125756686868	643.68	4277610.49	0.0150476533921	120.8	2664700.15	0.00453334308553	911.92	4579421.18	0.0199134336886	1065.68	4399591.04	0.0242222513482	724.8	3843779.02	0.0188564430012	188.0	1319951.0	0.0142429529581	662.0
Metabolism	Xenobiotics biodegradation and metabolism	Atrazine degradation	0.000687064615992	0.000496952541595	0.00180881620007	0.00159646248488	0.036264578517	0.036264578517	-0.00112175158407	-0.00216134726653	-8.21559016132e-05		1967-12-01	1148127.94	0.00110353555197	0.0	1850385.2	0.0	9.0	5563105.63	0.000161780138624	53.66	15019314.29	0.000357273301323	139.33	21546030.02	0.000646662052688	27.67	4197629.67	0.00065918154233	43.67	4277610.49	0.0010208970663	0.0	2664700.15	0.0	44.33	4579421.18	0.000968026269206	72.67	4399591.04	0.00165174443123	38.0	3843779.02	0.000988610422251	11.0	1319951.0	0.000833364268825	64.0
Human Diseases	Drug resistance: antimicrobial	Cationic antimicrobial peptide (CAMP) resistance	0.32759744491	0.0133861615368	0.340847747236	0.00963751267817	0.0176460072691	0.0176460072691	-0.0132503023262	-0.0239034197735	-0.00259718487878		3962.99	1148127.94	0.345169720371	5893.27	1850385.2	0.318488820598	18832.83	5563105.63	0.338530872009	46645.06	15019314.29	0.310567174369	65096.15	21546030.02	0.302125959815	13674.03	4197629.67	0.325755987903	14103.65	4277610.49	0.329708607948	9263.37	2664700.15	0.347632734587	15089.05	4579421.18	0.329496881962	14755.59	4399591.04	0.335385490739	12327.37	3843779.02	0.320709643709	4604.25	1319951.0	0.348819766794	4200.8
Cellular Processes	Cell growth and death	Cell cycle - Caulobacter	1.16005899665	0.033626556067	1.12743999893	0.0248744151154	0.0203910944757	0.0203910944757	0.0326189977268	0.00566926863028	0.0595687268234		13334.6	1148127.94	1.16142108692	23180.47	1850385.2	1.25273753811	64722.74	5563105.63	1.16342820548	176920.53	15019314.29	1.17795344437	249537.95	21546030.02	1.15816208261	47775.35	4197629.67	1.13815066492	48284.66	4277610.49	1.12877645388	30638.03	2664700.15	1.14977401866	53370.38	4579421.18	1.16543942787	49207.63	4399591.04	1.11845918297	44063.04	3843779.02	1.14634685737	14738.5	1319951.0	1.11659447964	13513.24
Metabolism	Metabolism of other amino acids	D-Amino acid metabolism	0.135501501305	0.00300090924393	0.131310204535	0.00432447809638	0.0141247535629	0.0141247535629	0.00419129677073	0.000933291977818	0.00744930156364		1524.96	1148127.94	0.132821434517	2592.23	1850385.2	0.140091371245	7661.08	5563105.63	0.137712287156	19573.83	15019314.29	0.130324391794	29857.3	21546030.02	0.138574484359	5642.14	4197629.67	0.134412524295	5750.21	4277610.49	0.134425750391	3594.98	2664700.15	0.13491123945	6127.77	4579421.18	0.133811015828	5871.78	4399591.04	0.133461950136	5380.14	3843779.02	0.139970065189	1688.0	1319951.0	0.127883535071	1496.11
Organismal Systems	Nervous system	GABAergic synapse	0.346343383707	0.0139665856063	0.333584425416	0.0140332746201	0.0450706387824	0.0450706387824	0.0127589582904	0.000307137751284	0.0252107788295		3937.39	1148127.94	0.342940003707	6432.94	1850385.2	0.347654099265	19661.18	5563105.63	0.353420936212	48146.45	15019314.29	0.320563569484	80606.53	21546030.02	0.374113142538	14958.27	4197629.67	0.356350397152	14546.63	4277610.49	0.340064389547	8872.59	2664700.15	0.332967669927	16495.27	4579421.18	0.360204256207	15258.08	4399591.04	0.346806779568	12864.82	3843779.02	0.334691977168	4376.5	1319951.0	0.33156533841	3808.36
Metabolism	Carbohydrate metabolism	Galactose metabolism	1.72311325671	0.101557158098	1.60268685652	0.10486249268	0.0124133668586	0.0124133668586	0.12042640019	0.0287794444839	0.212073355896		17688.92	1148127.94	1.54067498784	32328.17	1850385.2	1.74710487308	92487.24	5563105.63	1.66251094535	274444.27	15019314.29	1.82727563124	387752.33	21546030.02	1.79964629048	68643.63	4197629.67	1.63529504498	75219.63	4277610.49	1.75844972739	49989.8	2664700.15	1.87600094517	83528.55	4579421.18	1.82399798395	74046.58	4399591.04	1.68303324847	61510.31	3843779.02	1.60025614584	21581.25	1319951.0	1.63500387514	17765.77
Genetic Information Processing	Replication and repair	Homologous recombination	1.43217858021	0.0363214623115	1.39563127119	0.0337689668348	0.0245204894672	0.0245204894672	0.0365473090163	0.00518668650493	0.0679079315277		16088.01	1148127.94	1.40123843689	27285.56	1850385.2	1.47458810198	82935.82	5563105.63	1.49081871739	221680.11	15019314.29	1.47596691646	314957.04	21546030.02	1.46178688003	58896.82	4197629.67	1.40309709599	58642.04	4277610.49	1.37090649411	38015.84	2664700.15	1.42664607123	65295.58	4579421.18	1.42584788412	62108.35	4399591.04	1.41168461876	54250.45	3843779.02	1.41138316531	19264.5	1319951.0	1.45948599607	16495.49
Human Diseases	Infectious disease: bacterial	Legionellosis	0.136594570216	0.00269110531273	0.133903658261	0.002924255716	0.0352627430476	0.0352627430476	0.00269091195449	0.000203597048668	0.00517822686031		1550.63	1148127.94	0.135057248062	2572.23	1850385.2	0.139010515216	7865.08	5563105.63	0.141379303632	20866.06	15019314.29	0.138928180056	29912.3	21546030.02	0.138829751802	5674.81	4197629.67	0.13519082068	5657.88	4277610.49	0.132267302346	3554.98	2664700.15	0.133410132468	6217.6	4579421.18	0.135772617447	5919.45	4399591.04	0.134545459934	5310.14	3843779.02	0.138148940727	1760.0	1319951.0	0.133338283012	1576.11
Organismal Systems	Digestive system	Mineral absorption	0.0780453392487	0.00831634852745	0.0891507518237	0.00782767245712	0.00431529177067	0.00431529177067	-0.011105412575	-0.0183207548985	-0.00389007025148		1027.88	1148127.94	0.0895266079841	1415.53	1850385.2	0.0764992067598	4117.8	5563105.63	0.0740198060917	11907.77	15019314.29	0.0792830469493	15203.36	21546030.02	0.0705622334411	3086.91	4197629.67	0.0735393601313	3128.28	4277610.49	0.0731314832735	1986.27	2664700.15	0.0745400941265	3253.28	4579421.18	0.0710412926028	3395.8	4399591.04	0.0771844466708	3811.92	3843779.02	0.0991711537049	1309.5	1319951.0	0.0992082281842	998.36
Metabolism	Glycan biosynthesis and metabolism	N-Glycan biosynthesis	0.090150027406	0.0108044219434	0.0788532726955	0.0105467576525	0.0221937434569	0.0221937434569	0.0112967547105	0.00178243508172	0.0208110743393		964.5	1148127.94	0.0840063172751	1467.58	1850385.2	0.0793121345761	4422.08	5563105.63	0.0794894128228	14982.6	15019314.29	0.0997555528216	22065.34	21546030.02	0.102410235108	4040.17	4197629.67	0.0962488432192	4028.7	4277610.49	0.094181085665	2856.92	2664700.15	0.107213563973	4398.25	4579421.18	0.0960437973954	3505.88	4399591.04	0.0796864974068	2817.6	3843779.02	0.0733028612035	1281.5	1319951.0	0.0970869373181	1132.0
Metabolism	Metabolism of cofactors and vitamins	Pantothenate and CoA biosynthesis	0.923887948349	0.0205790800372	0.897371275896	0.0332517255365	0.0330382696366	0.0330382696366	0.0265166724534	0.00235587367491	0.050677471232		10534.64	1148127.94	0.91754931075	17365.2	1850385.2	0.938464056025	54137.05	5563105.63	0.973144383742	136058.36	15019314.29	0.905889292766	201120.72	21546030.02	0.933446764036	39146.43	4197629.67	0.932584174344	37950.29	4277610.49	0.887184330801	24573.87	2664700.15	0.922200195771	42118.97	4579421.18	0.919744403156	40237.84	4399591.04	0.914581369818	35285.09	3843779.02	0.917979150633	10873.5	1319951.0	0.823780579734	10977.13
Metabolism	Metabolism of terpenoids and polyketides	Pinene, camphor and geraniol degradation	0.000457090690209	0.000446266114818	0.00152324441019	0.00157224964831	0.041255033159	0.041255033159	-0.00106615371998	-0.00208375489117	-4.85525487955e-05		0.0	1148127.94	0.0	0.0	1850385.2	0.0	9.0	5563105.63	0.000161780138624	39.0	15019314.29	0.00025966564949	109.0	21546030.02	0.000505893660683	21.0	4197629.67	0.000500282341486	14.0	4277610.49	0.000327285526177	0.0	2664700.15	0.0	38.0	4579421.18	0.000829799193094	64.0	4399591.04	0.0014546806605	38.0	3843779.02	0.000988610422251	11.0	1319951.0	0.000833364268825	64.0
Metabolism	Metabolism of cofactors and vitamins	Porphyrin metabolism	2.29641521539	0.126837918189	2.42732420948	0.139625253622	0.031241266316	0.031241266316	-0.130908994093	-0.248886413919	-0.0129315742661		28156.01	1148127.94	2.45234080794	41294.33	1850385.2	2.23166127788	137162.85	5563105.63	2.465580543	314381.32	15019314.29	2.09318024731	463079.03	21546030.02	2.14925454745	100101.06	4197629.67	2.38470441343	103053.34	4277610.49	2.40913332901	58907.14	2664700.15	2.21064797854	101421.87	4579421.18	2.21473120758	106758.01	4399591.04	2.42654394532	85439.1	3843779.02	2.22278907178	34419.25	1319951.0	2.60761573725	29099.22
Metabolism	Carbohydrate metabolism	Propanoate metabolism	0.290562537957	0.0194975835835	0.319918873367	0.0145671385186	0.00095752459715	0.00095752459715	-0.0293563354104	-0.0450243095676	-0.0136883612533		3560.54	1148127.94	0.310117006646	4673.77	1850385.2	0.25258362421	15246.1	5563105.63	0.274057352386	39523.01	15019314.29	0.263147899011	60751.47	21546030.02	0.281961316974	13034.09	4197629.67	0.31051071735	13243.52	4277610.49	0.309600886545	7705.8	2664700.15	0.28918075454	13687.43	4579421.18	0.298889957093	13666.69	4399591.04	0.310635463063	11358.48	3843779.02	0.295502939709	4087.5	1319951.0	0.309670586257	3890.97
Organismal Systems	Digestive system	Protein digestion and absorption	0.0389048603158	0.0164603833965	0.0243234061216	0.0097051158257	0.0256855126098	0.0256855126098	0.0145814541942	0.00202023202456	0.0271426763638		281.25	1148127.94	0.0244963988944	642.25	1850385.2	0.0347089892418	2990.0	5563105.63	0.053746957165	11102.5	15019314.29	0.0739214839348	11962.84	21546030.02	0.0555222469703	1151.75	4197629.67	0.0274381041337	1008.0	4277610.49	0.0235645578847	1438.25	2664700.15	0.0539741779202	1285.75	4579421.18	0.0280766924347	1120.2	4399591.04	0.0254614574358	1039.45	3843779.02	0.0270423974581	236.0	1319951.0	0.0178794515857	226.75
Genetic Information Processing	Folding, sorting and degradation	Protein processing in endoplasmic reticulum	0.0624016417823	0.00918980101528	0.0515151045879	0.00926556226491	0.0117176063526	0.0117176063526	0.0108865371943	0.00268106814498	0.0190920062437		656.54	1148127.94	0.0571835225959	1084.75	1850385.2	0.0586229288907	3577.58	5563105.63	0.0643090431486	12371.94	15019314.29	0.0823735342448	16825.84	21546030.02	0.0780925301987	2356.59	4197629.67	0.0561409696725	2198.06	4277610.49	0.051385230262	1658.75	2664700.15	0.0622490301582	2504.25	4579421.18	0.0546848586659	2558.95	4399591.04	0.0581633605654	2429.77	3843779.02	0.0632130512019	560.75	1319951.0	0.0424826376131	625.61
Human Diseases	Cancer: overview	Proteoglycans in cancer	0.136583741593	0.00269696528366	0.133903658261	0.002924255716	0.0361231795099	0.0361231795099	0.00268008333238	0.000189973585249	0.00517019307951		1550.63	1148127.94	0.135057248062	2572.23	1850385.2	0.139010515216	7865.08	5563105.63	0.141379303632	20866.06	15019314.29	0.138928180056	29912.3	21546030.02	0.138829751802	5669.81	4197629.67	0.135071705837	5657.88	4277610.49	0.132267302346	3554.98	2664700.15	0.133410132468	6217.6	4579421.18	0.135772617447	5919.45	4399591.04	0.134545459934	5310.14	3843779.02	0.138148940727	1760.0	1319951.0	0.133338283012	1576.11
Genetic Information Processing	Translation	Ribosome	7.22916483407	0.147588830341	7.06014340298	0.157880778707	0.0167778509015	0.0167778509015	0.169021431088	0.0336308783334	0.304411983843		82011.04	1148127.94	7.14302275407	136503.19	1850385.2	7.3770147967	416455.36	5563105.63	7.4860228746	1104849.03	15019314.29	7.35618822982	1586537.92	21546030.02	7.36348143267	299333.9	4197629.67	7.13102211325	299077.08	4277610.49	6.99168567823	188612.71	2664700.15	7.07819639669	329469.74	4579421.18	7.19457169476	312538.03	4399591.04	7.10379731112	280434.81	3843779.02	7.29580989284	92741.75	1319951.0	7.02615097076	82753.05
Human Diseases	Infectious disease: bacterial	Staphylococcus aureus infection	0.00357360015059	0.00132811105912	0.00619008171924	0.0032888714859	0.0224275369433	0.0224275369433	-0.00261648156865	-0.00481290560122	-0.000420057536076		72.17	1148127.94	0.00628588482918	2024-06-19	1850385.2	0.00105923890874	248.9	5563105.63	0.00447411961149	446.33	15019314.29	0.00297170690607	737.1	21546030.02	0.00342104786504	125.62	4197629.67	0.00299264132083	195.17	4277610.49	0.00456259401028	54.3	2664700.15	0.00203775272801	145.93	4579421.18	0.00318664726969	187.17	4399591.04	0.0042542590504	156.2	3843779.02	0.00406370915672	56.25	1319951.0	0.00426152182922	129.75
Metabolism	Biosynthesis of other secondary metabolites	Streptomycin biosynthesis	0.154109837863	0.0128403656787	0.13963086038	0.00698502575776	0.00613096844204	0.00613096844204	0.0144789774835	0.00480394658048	0.0241540083866		1702.85	1148127.94	0.148315352381	2555.62	1850385.2	0.138112864284	8635.1	5563105.63	0.155220852781	27743.52	15019314.29	0.184718952306	36173.96	21546030.02	0.16789153253	6203.13	4197629.67	0.147776971474	6478.47	4277610.49	0.151450675912	4334.7	2664700.15	0.162671210868	6958.33	4579421.18	0.151947805771	6531.04	4399591.04	0.148446524702	5329.61	3843779.02	0.138655473488	1887.75	1319951.0	0.143016672589	1660.75
Metabolism	Amino acid metabolism	Tyrosine metabolism	0.013690503031	0.00444459973207	0.0207450115477	0.0101354663295	0.044102666815	0.044102666815	-0.00705450851675	-0.0139002217671	-0.000208795266412		186.69	1148127.94	0.0162603829674	248.0	1850385.2	0.0134026147637	516.0	5563105.63	0.00927539461443	1265.67	15019314.29	0.00842694929716	3623.32	21546030.02	0.0168166478773	527.69	4197629.67	0.0125711423228	653.83	4277610.49	0.0152849353986	116.0	2664700.15	0.00435321024769	834.31	4579421.18	0.0182186780208	862.12	4399591.04	0.0195954576724	630.0	3843779.02	0.0163901201584	164.0	1319951.0	0.0124247036443	495.0
Metabolism	Metabolism of cofactors and vitamins	Vitamin B6 metabolism	0.264250597295	0.0229778849266	0.238151631989	0.027983544391	0.0251870436621	0.0251870436621	0.026098965306	0.00356541745413	0.0486325131578		2679.68	1148127.94	0.233395591784	5277.09	1850385.2	0.28518872719	16156.68	5563105.63	0.290425547789	44557.57	15019314.29	0.296668470608	60058.58	21546030.02	0.278745457721	10458.09	4197629.67	0.249142750127	10032.51	4277610.49	0.234535379588	7573.11	2664700.15	0.284201207404	11903.52	4579421.18	0.259935033973	10283.29	4399591.04	0.233732860771	10024.02	3843779.02	0.260785543285	2765.75	1319951.0	0.209534293318	2562.72
Metabolism	Metabolism of terpenoids and polyketides	Zeatin biosynthesis	0.154893005256	0.00959513265461	0.145687605291	0.00622100610808	0.0185553938103	0.0185553938103	0.00920539996475	0.0017507361944	0.0166600637351		1684.88	1148127.94	0.146750195801	2914.23	1850385.2	0.157493153317	9338.83	5563105.63	0.167870801332	26274.81	15019314.29	0.174940143689	34883.72	21546030.02	0.16190323678	6181.81	4197629.67	0.147269065782	6077.13	4277610.49	0.142068334978	4186.48	2664700.15	0.157108858946	6830.35	4579421.18	0.149153129435	6517.8	4399591.04	0.148145587641	5808.74	3843779.02	0.151120550109	1881.75	1319951.0	0.14256211026	1692.61
[truncated: 35 more columns]

## Sheet: Sham females
Level_1	Level_2	Level_3	f-Sham-Control: mean rel. freq. (%)	f-Sham-Control: std. dev. (%)	f-Sham-Stress: mean rel. freq. (%)	f-Sham-Stress: std. dev. (%)	p-values	p-values (corrected)	Difference between means	95.0% lower CI	95.0% upper CI	Note	C3	C3: parent seq. count	C3: rel. freq. (%)	C34	C34: parent seq. count	C34: rel. freq. (%)	C38	C38: parent seq. count	C38: rel. freq. (%)	C42	C42: parent seq. count	C42: rel. freq. (%)	C5	C5: parent seq. count	C5: rel. freq. (%)	C50	C50: parent seq. count	C50: rel. freq. (%)	C75	C75: parent seq. count	C75: rel. freq. (%)	C84	C84: parent seq. count	C84: rel. freq. (%)	C87	C87: parent seq. count	C87: rel. freq. (%)	C92	C92: parent seq. count	C92: rel. freq. (%)	C95	C95: parent seq. count	C95: rel. freq. (%)	C1	C1: parent seq. count	C1: rel. freq. (%)	C32
Cellular Processes	Cell motility	Bacterial chemotaxis	0.149035173563	0.027207566492	0.173825984192	0.0190464005119	0.0278212679823	0.0278212679823	-0.0247908106293	-0.0465496468144	-0.00303197444414		3294.18	3229727.11	0.101995614112	5426.22	3690622.41	0.147027232732	100834.86	65004414.06	0.15512001986	1912.32	1446521.05	0.13220132538	6799.75	4968770.8	0.13684974159	2307.0	1891221.5	0.121984653834	11577.08	6643147.22	0.174271013672	4638.48	3201083.76	0.144903424833	7791.43	4689535.78	0.166145016597	14813.54	7037206.49	0.210503131051	7117.49	4796613.35	0.148385735532	3041.8	1723219.21	0.176518459308	3892.16
Human Diseases	Drug resistance: antimicrobial	beta-Lactam resistance	0.363982819297	0.0314999204888	0.334337462557	0.0211995629717	0.0225459044887	0.0225459044887	0.0296453567399	0.00470405128526	0.0545866621945		12605.64	3229727.11	0.390300467212	12782.31	3690622.41	0.346345645259	231208.61	65004414.06	0.355681400015	5148.15	1446521.05	0.355898726811	18132.98	4968770.8	0.364938950293	7875.5	1891221.5	0.416423988412	21661.75	6643147.22	0.326076621255	13132.2	3201083.76	0.410242311185	15941.47	4689535.78	0.339937058759	22110.38	7037206.49	0.314192571035	18408.12	4796613.35	0.383773272032	5879.36	1723219.21	0.341184683056	5632.49
Metabolism	Metabolism of cofactors and vitamins	Biotin metabolism	0.395820437671	0.0216755363371	0.363268162713	0.0161858531396	0.00108628276128	0.00108628276128	0.0325522749572	0.0149026485101	0.0502019014042		14263.24	3229727.11	0.441623688758	14236.88	3690622.41	0.385758238541	255157.53	65004414.06	0.392523390434	5743.91	1446521.05	0.397084439248	20860.97	4968770.8	0.419841663858	7595.0	1891221.5	0.401592304233	24770.79	6643147.22	0.372877330272	13147.06	3201083.76	0.410706528966	17309.53	4689535.78	0.369109669102	25762.75	7037206.49	0.366093421255	19033.64	4796613.35	0.39681413971	5677.65	1723219.21	0.329479265728	6159.32
Metabolism	Xenobiotics biodegradation and metabolism	Chloroalkane and chloroalkene degradation	0.0157478490477	0.00431694448339	0.0210056313691	0.0054263544969	0.0224495863718	0.0224495863718	-0.00525778232144	-0.00969377231604	-0.000821792326829		276.67	3229727.11	0.00856635841286	671.67	3690622.41	0.0181993692495	10839.33	65004414.06	0.0166747599478	240.66	1446521.05	0.0166371585121	1180.84	4968770.8	0.0237652338482	272.0	1891221.5	0.0143822392036	1071.67	6643147.22	0.0161319622238	589.0	3201083.76	0.0184000183738	835.66	4689535.78	0.0178196742536	1065.0	7037206.49	0.0151338461009	360.5	4796613.35	0.00751571939815	252.0	1723219.21	0.0146237924077	384.67
Organismal Systems	Digestive system	Cobalamin transport and metabolism	0.239207635703	0.0241151022655	0.215819514359	0.0248955839672	0.0403529570834	0.0403529570834	0.0233881213434	0.00112997624606	0.0456462664408		7892.03	3229727.11	0.24435593879	7987.46	3690622.41	0.216425825041	158405.25	65004414.06	0.243683836383	3490.74	1446521.05	0.241319682144	12760.9	4968770.8	0.256822069555	4771.0	1891221.5	0.252270820737	15322.22	6643147.22	0.230647003485	9131.46	3201083.76	0.285261514057	10051.03	4689535.78	0.214328890353	13466.39	7037206.49	0.191359881498	12222.18	4796613.35	0.25480853069	3001.89	1723219.21	0.174202445201	3275.83
Organismal Systems	Nervous system	GABAergic synapse	0.352576499088	0.0126619559926	0.339470168392	0.0126498155182	0.0275319859959	0.0275319859959	0.013106330696	0.00159981489955	0.0246128464924		11728.97	3229727.11	0.363156687873	12270.06	3690622.41	0.332465872606	217843.91	65004414.06	0.335121719271	5209.24	1446521.05	0.360121962968	16777.65	4968770.8	0.337661982718	7072.0	1891221.5	0.373938219294	24126.59	6643147.22	0.363180119317	11549.48	3201083.76	0.36079905638	16331.76	4689535.78	0.348259630935	24889.79	7037206.49	0.353688498915	16785.64	4796613.35	0.34994773969	5949.52	1723219.21	0.345256132561	6058.82
Metabolism	Lipid metabolism	Glycerolipid metabolism	0.500356924567	0.0306929226244	0.526998458238	0.0256421918879	0.0445292321903	0.0445292321903	-0.0266415336715	-0.0525635547741	-0.000719512568869		14492.72	3229727.11	0.448728933015	19022.0	3690622.41	0.515414417591	310065.9	65004414.06	0.476992069667	7645.56	1446521.05	0.528548132777	26888.18	4968770.8	0.541143495691	8888.0	1891221.5	0.46996081633	33184.63	6643147.22	0.499531756576	15797.74	3201083.76	0.493512234744	25855.96	4689535.78	0.551354360282	35709.17	7037206.49	0.507433880912	22606.73	4796613.35	0.471306072648	8553.31	1723219.21	0.496356467614	9746.84
Organismal Systems	Aging	Longevity regulating pathway - multiple species	0.125653252589	0.003921871681	0.121856698577	0.00437376437695	0.0482629929197	0.0482629929197	0.00379655401182	3.17883721087e-05	0.00756131965153		4141.11	3229727.11	0.128218572621	4586.04	3690622.41	0.124261966967	81062.64	65004414.06	0.124703285419	1756.08	1446521.05	0.121400238178	6180.92	4968770.8	0.124395353475	2349.5	1891221.5	0.124231878709	8610.12	6643147.22	0.129609049971	4189.8	3201083.76	0.130886921872	5586.5	4689535.78	0.119126929873	8653.73	7037206.49	0.122971096731	6349.78	4796613.35	0.13238048466	2092.06	1723219.21	0.121404171208	2189.33
Human Diseases	Cancer: overview	MicroRNAs in cancer	0.000325913385676	0.000267750455444	4.69270759341e-05	0.000110216945796	0.00897157712914	0.00897157712914	0.000278986309742	8.25398766337e-05	0.000475432742851		24.0	3229727.11	0.000743096837058	22.0	3690622.41	0.0005961054141	317.67	65004414.06	0.000488689890669	0.0	1446521.05	0.0	30.0	4968770.8	0.000603771057421	0.0	1891221.5	0.0	28.0	6643147.22	0.00042148697105	0.0	3201083.76	0.0	16.33	4689535.78	0.000348222100568	27.0	7037206.49	0.000383674971572	0.0	4796613.35	0.0	0.0	1723219.21	0.0	0.0
Organismal Systems	Immune system	NOD-like receptor signaling pathway	0.000325913385676	0.000267750455444	4.69270759341e-05	0.000110216945796	0.00897157712914	0.00897157712914	0.000278986309742	8.25398766337e-05	0.000475432742851		24.0	3229727.11	0.000743096837058	22.0	3690622.41	0.0005961054141	317.67	65004414.06	0.000488689890669	0.0	1446521.05	0.0	30.0	4968770.8	0.000603771057421	0.0	1891221.5	0.0	28.0	6643147.22	0.00042148697105	0.0	3201083.76	0.0	16.33	4689535.78	0.000348222100568	27.0	7037206.49	0.000383674971572	0.0	4796613.35	0.0	0.0	1723219.21	0.0	0.0
Human Diseases	Neurodegenerative disease	Spinocerebellar ataxia	0.0035189213839	0.00258174313189	0.00153443648851	0.000906651598231	0.039466183974	0.039466183974	0.00198448489538	0.000112469611668	0.0038565001791		43.75	3229727.11	0.00135460360922	186.25	3690622.41	0.00504657424437	1471.17	65004414.06	0.00226318477179	22.75	1446521.05	0.00157273895185	516.5	4968770.8	0.0103949250386	85.5	1891221.5	0.00452088769084	119.75	6643147.22	0.00180260945655	156.75	3201083.76	0.00489677908334	39.75	4689535.78	0.000847631873703	230.25	7037206.49	0.00327189489646	131.25	4796613.35	0.00273630560612	21.75	1723219.21	0.001262172559	2024-05-18
Environmental Information Processing	Signal transduction	Two-component system	4.50435710256	0.331113614414	4.76711564081	0.205455760119	0.0459193972717	0.0459193972717	-0.262758538245	-0.520156490745	-0.00536058574397		127831.21	3229727.11	3.95795699284	169065.25	3690622.41	4.58094140278	2926890.22	65004414.06	4.50260226528	61459.58	1446521.05	4.24878573319	205175.98	4968770.8	4.1293106134	84629.5	1891221.5	4.4748592378	303347.16	6643147.22	4.56631698733	139302.72	3201083.76	4.35173617575	224106.07	4689535.78	4.7788540383	369151.73	7037206.49	5.24571405606	225961.29	4796613.35	4.71085062547	81740.9	1723219.21	4.74349981277	92084.94
[truncated: 32 more columns]

## Sheet: GNX males
Level_1	Level_2	Level_3	m-Gonadectomy-Control: mean rel. freq. (%)	m-Gonadectomy-Control: std. dev. (%)	m-Gonadectomy-Stress: mean rel. freq. (%)	m-Gonadectomy-Stress: std. dev. (%)	p-values	p-values (corrected)	Difference between means	95.0% lower CI	95.0% upper CI	Note	C10	C10: parent seq. count	C10: rel. freq. (%)	C15	C15: parent seq. count	C15: rel. freq. (%)	C18	C18: parent seq. count	C18: rel. freq. (%)	C24	C24: parent seq. count	C24: rel. freq. (%)	C30	C30: parent seq. count	C30: rel. freq. (%)	C52	C52: parent seq. count	C52: rel. freq. (%)	C58	C58: parent seq. count	C58: rel. freq. (%)	C62	C62: parent seq. count	C62: rel. freq. (%)	C66	C66: parent seq. count	C66: rel. freq. (%)	C69	C69: parent seq. count	C69: rel. freq. (%)	C70	C70: parent seq. count	C70: rel. freq. (%)	C8	C8: parent seq. count	C8: rel. freq. (%)	C12
Cellular Processes	Cell motility	Bacterial chemotaxis	0.132276686076	0.0480203361761	0.16731724267	0.0206033983052	0.0404798890059	0.0404798890059	-0.0350405565941	-0.0683389027398	-0.00174221044838		2696.0	2348089.95	0.114816725824	3505.62	2414686.2	0.145179112715	11674.35	6992620.9	0.16695242266	1663.0	1342863.32	0.123839855869	1692.49	1465806.6	0.115464755037	4951.83	2883683.87	0.171718892335	3496.61	2025009.89	0.172671255448	9237.09	11787624.62	0.0783626073766	7065.02	4238171.72	0.166699710789	120.2	2812701.8	0.00427347115147	7651.32	4615645.84	0.165769217683	3333.8	2063349.93	0.161572206029	4055.82
Genetic Information Processing	Replication and repair	Homologous recombination	1.4870762275	0.0585042571794	1.43772508585	0.0501501067672	0.0389572979266	0.0389572979266	0.0493511416481	0.00273925200244	0.0959630312938		35012.41	2348089.95	1.49110173569	36782.0	2414686.2	1.52326211166	101767.49	6992620.9	1.45535545907	20213.45	1342863.32	1.50524999074	22055.88	1465806.6	1.50469236528	40284.38	2883683.87	1.396976292	28807.55	2025009.89	1.42258811388	185197.53	11787624.62	1.57111832087	61961.92	4238171.72	1.46199644785	45250.9	2812701.8	1.60880545531	67957.95	4615645.84	1.47233891758	29535.4	2063349.93	1.43142952005	34270.25
Metabolism	Metabolism of cofactors and vitamins	Lipoic acid metabolism	0.112662325777	0.0239142205374	0.0929691011674	0.0195347720001	0.0403732853404	0.0403732853404	0.0196932246093	0.000948124660602	0.038438324558		2359.25	2348089.95	0.100475282048	3068.33	2414686.2	0.127069513215	6869.34	6992620.9	0.0982369857917	1521.75	1342863.32	0.113321287233	2188.25	1465806.6	0.149286406542	2916.83	2883683.87	0.101149437022	1869.33	2025009.89	0.0923121417447	14061.91	11787624.62	0.119293839542	3243.41	4238171.72	0.0765285178204	4359.5	2812701.8	0.154993323501	3906.59	4615645.84	0.0846379929358	2778.16	2063349.93	0.134643181925	2209.25
Metabolism	Carbohydrate metabolism	Propanoate metabolism	0.268037338028	0.0433436546128	0.304448008382	0.0302034663291	0.0299053969679	0.0299053969679	-0.0364106703537	-0.0688822519602	-0.00393908874719		7247.16	2348089.95	0.308640646411	6110.73	2414686.2	0.253065180892	19776.37	6992620.9	0.282817705733	3262.09	1342863.32	0.24292047831	3283.72	1465806.6	0.224021368167	8812.41	2883683.87	0.305595564468	6372.73	2025009.89	0.314701179064	28058.74	11787624.62	0.238035574635	12771.22	4238171.72	0.301337955226	4564.6	2812701.8	0.162285244742	13496.63	4615645.84	0.292410433293	5996.44	2063349.93	0.290616725395	7313.28
Metabolism	Metabolism of other amino acids	Taurine and hypotaurine metabolism	0.14267396332	0.00772224417418	0.136043356448	0.00698093638898	0.0392414005055	0.0392414005055	0.006630606872	0.000357136826507	0.0129040769175		3233.08	2348089.95	0.13768978484	3420.87	2414686.2	0.141669339892	10172.72	6992620.9	0.145477928026	2055.42	1342863.32	0.153062487402	2004.41	1465806.6	0.136744506404	3790.69	2883683.87	0.131453036147	2938.76	2025009.89	0.145123241843	17332.97	11787624.62	0.147043790066	5841.62	4238171.72	0.137833490145	4502.6	2812701.8	0.160080958458	6233.64	4615645.84	0.135054556092	2906.32	2063349.93	0.140854440526	3063.49
[truncated: 41 more columns]

## Sheet: Sham males
Level_1	Level_2	Level_3	m-Sham-Control: mean rel. freq. (%)	m-Sham-Control: std. dev. (%)	m-Sham-Stress: mean rel. freq. (%)	m-Sham-Stress: std. dev. (%)	p-values	p-values (corrected)	Difference between means	95.0% lower CI	95.0% upper CI	Note	C11	C11: parent seq. count	C11: rel. freq. (%)	C14	C14: parent seq. count	C14: rel. freq. (%)	C20	C20: parent seq. count	C20: rel. freq. (%)	C25	C25: parent seq. count	C25: rel. freq. (%)	C28	C28: parent seq. count	C28: rel. freq. (%)	C54	C54: parent seq. count	C54: rel. freq. (%)	C57	C57: parent seq. count	C57: rel. freq. (%)	C61	C61: parent seq. count	C61: rel. freq. (%)	C65	C65: parent seq. count	C65: rel. freq. (%)	C71	C71: parent seq. count	C71: rel. freq. (%)	C9	C9: parent seq. count	C9: rel. freq. (%)	C13	C13: parent seq. count	C13: rel. freq. (%)	C17
Genetic Information Processing	Translation	Aminoacyl-tRNA biosynthesis	3.49273286681	0.077275959441	3.41554473361	0.064349391118	0.0251176603763	0.0251176603763	0.0771881332008	0.0107147866613	0.14366147974		56068.92	1638441.1	3.42208944832	73310.21	2081565.08	3.52187931592	70027.92	2056161.43	3.40575982889	139925.73	4112381.97	3.40254701584	1008770.58	27807973.16	3.62763073093	44233.01	1309731.63	3.3772575226	62460.91	1794795.05	3.48011378792	120794.13	3398437.17	3.55440233135	51552.79	1452205.47	3.54996528143	216818.52	6086600.91	3.56222665501	138379.27	3935489.41	3.51618961668	65752.84	1948316.7	3.37485379045	51484.33
Cellular Processes	Cell growth and death	Apoptosis	0.0603538285481	0.0368166225109	0.0324963734631	0.00909212271634	0.0399488403218	0.0399488403218	0.027857455085	0.0015244551864	0.0541904549837		850.0	1638441.1	0.051878581415	1244.5	2081565.08	0.0597867446931	928.5	2056161.43	0.0451569602684	1035.5	4112381.97	0.0251800539822	39446.5	27807973.16	0.141853200782	266.5	1309731.63	0.0203476799289	687.75	1794795.05	0.0383191384442	2208.5	3398437.17	0.0649857534368	1816.25	1452205.47	0.125068389943	2756.75	6086600.91	0.0452921103381	1811.25	3935489.41	0.0460235007976	495.75	1948316.7	0.0254450418661	724.0
Metabolism	Amino acid metabolism	Arginine biosynthesis	0.689570977754	0.0711239770777	0.761199922964	0.0271662039888	0.0108529285255	0.0108529285255	-0.0716289452101	-0.123701233422	-0.0195566569977		11836.52	1638441.1	0.722425725282	15287.0	2081565.08	0.73439932995	14406.04	2056161.43	0.700627868503	31304.27	4112381.97	0.761219901954	145197.96	27807973.16	0.522145066685	9746.62	1309731.63	0.744169246336	12234.16	1794795.05	0.681646631464	23691.42	3398437.17	0.697126909073	8400.63	1452205.47	0.578473926283	45733.7	6086600.91	0.751383254402	27220.32	3935489.41	0.691662895365	15411.04	1948316.7	0.790992552699	10889.04
Cellular Processes	Cell motility	Bacterial chemotaxis	0.139146292136	0.0292770085057	0.175456781958	0.0104934919488	0.00287502157823	0.00287502157823	-0.0363104898222	-0.0576392766737	-0.0149817029706		2752.01	1638441.1	0.16796514687	2375.21	2081565.08	0.11410692958	3730.52	2056161.43	0.181431279936	7080.95	4112381.97	0.172186096809	27049.55	27807973.16	0.0972726413549	2231.98	1309731.63	0.170415064344	2448.93	1794795.05	0.136446219862	3985.6	3398437.17	0.117277436675	1473.38	1452205.47	0.101458094632	9176.82	6086600.91	0.150770851181	4772.94	3935489.41	0.121279452255	3748.02	1948316.7	0.192372215462	2734.51
Cellular Processes	Cellular community - prokaryotes	Biofilm formation - Escherichia coli	0.039100692637	0.0178418580962	0.0243757893526	0.00445638851377	0.0274672022259	0.0274672022259	0.0147249032844	0.00195890160538	0.0274909049634		860.25	1638441.1	0.0525041760732	727.0	2081565.08	0.0349256435451	851.5	2056161.43	0.0414121181137	848.75	4112381.97	0.0206388902148	20552.75	27807973.16	0.0739095578155	242.75	1309731.63	0.0185343313424	415.0	1794795.05	0.0231224172364	1388.0	3398437.17	0.0408423028165	965.75	1452205.47	0.0665022973643	1316.0	6086600.91	0.0216212631559	1420.5	3935489.41	0.0360946213294	449.25	1948316.7	0.0230583662297	530.25
Cellular Processes	Cellular community - prokaryotes	Biofilm formation - Vibrio cholerae	0.00444632600057	0.00222761852494	0.00695900715229	0.00266628133691	0.0335993835719	0.0335993835719	-0.00251268115172	-0.00480917760889	-0.000216184694551		117.0	1638441.1	0.00714093414771	93.0	2081565.08	0.00446779209036	148.5	2056161.43	0.00722219558413	146.0	4112381.97	0.00355025386905	931.5	27807973.16	0.00334975869921	63.34	1309731.63	0.00483610524089	154.16	1794795.05	0.00858928154499	128.5	3398437.17	0.00378114979245	19.0	1452205.47	0.00130835480189	97.5	6086600.91	0.00160187929916	120.5	3935489.41	0.00306188093643	272.0	1948316.7	0.0139607693144	86.5
Metabolism	Metabolism of terpenoids and polyketides	Biosynthesis of ansamycins	0.347446093664	0.0273863137505	0.37814476551	0.0110610222312	0.00580074194011	0.00580074194011	-0.0306986718467	-0.0508488559475	-0.0105484877458		5321.68	1638441.1	0.324801422523	7525.54	2081565.08	0.361532775137	6867.27	2056161.43	0.333984963428	15963.32	4112381.97	0.388176976663	85519.85	27807973.16	0.307537156728	5078.21	1309731.63	0.3877290495	6289.26	1794795.05	0.350416611635	11864.21	3398437.17	0.349107822405	4382.21	1452205.47	0.301762394546	22331.56	6086600.91	0.366897063405	13772.67	3935489.41	0.34996079433	7350.86	1948316.7	0.377292870302	5750.77
Metabolism	Metabolism of terpenoids and polyketides	Biosynthesis of siderophore group nonribosomal peptides	0.0323350193012	0.0184634728219	0.0160025438308	0.00457885704969	0.0197852729025	0.0197852729025	0.0163324754704	0.00312475144602	0.0295401994948		485.25	1638441.1	0.0296165666254	1195.33	2081565.08	0.0574245797782	478.5	2056161.43	0.0232715191044	578.75	4112381.97	0.0140733522378	17860.25	27807973.16	0.0642270829925	166.75	1309731.63	0.0127316158655	263.0	1794795.05	0.0146534836944	1195.67	3398437.17	0.0351829367497	867.75	1452205.47	0.0597539410177	1146.5	6086600.91	0.018836457605	1019.83	3935489.41	0.0259136766423	163.25	1948316.7	0.0083790279065	386.92
Human Diseases	Drug resistance: antimicrobial	Cationic antimicrobial peptide (CAMP) resistance	0.318405223571	0.0202429680433	0.343769485412	0.0126278760586	0.00376146853982	0.00376146853982	-0.0253642618411	-0.0412998431977	-0.00942868048443		5211.68	1638441.1	0.318087723752	6580.14	2081565.08	0.316115026296	6383.94	2056161.43	0.310478540588	14221.58	4112381.97	0.345823420678	80974.54	27807973.16	0.291191808673	4616.89	1309731.63	0.352506566555	5289.65	1794795.05	0.294721673096	11056.75	3398437.17	0.325348077569	4554.62	1452205.47	0.313634681461	20770.6	6086600.91	0.341251222269	11542.74	3935489.41	0.293298718342	6417.61	1948316.7	0.32939254691	5318.27
Cellular Processes	Cell growth and death	Cell cycle - Caulobacter	1.19537595253	0.0493031552759	1.14858679578	0.0289934994159	0.0197371966414	0.0197371966414	0.0467891567488	0.00848045062416	0.0850978628734		19967.7	1638441.1	1.21870111779	24402.56	2081565.08	1.17231789842	23756.54	2056161.43	1.15538301874	47434.67	4112381.97	1.15345973078	363091.57	27807973.16	1.30571030082	15153.76	1309731.63	1.15701260112	20288.07	1794795.05	1.13038366135	42417.58	3398437.17	1.24814960166	17889.07	1452205.47	1.23185529662	72944.87	6086600.91	1.1984500229	46348.74	3935489.41	1.17771222766	21507.4	1948316.7	1.10389650717	17959.89
Metabolism	Xenobiotics biodegradation and metabolism	Chloroalkane and chloroalkene degradation	0.0144880622753	0.00396461862655	0.0196175336339	0.00613177640793	0.0400888240671	0.0400888240671	-0.00512947135863	-0.00999859084169	-0.000260351875575		139.0	1638441.1	0.00848367390198	312.0	2081565.08	0.0149887218515	380.0	2056161.43	0.0184810392052	745.0	4112381.97	0.0181160214551	2000.33	27807973.16	0.00719336856552	209.67	1309731.63	0.0160086230795	382.66	1794795.05	0.021320540192	489.0	3398437.17	0.0143889669145	179.0	1452205.47	0.0123260794493	872.33	6086600.91	0.0143319730158	540.33	3935489.41	0.0137296773974	429.0	1948316.7	0.0220190074848	275.0
Genetic Information Processing	Replication and repair	DNA replication	1.72505374955	0.0635454510242	1.66953881416	0.0312022577333	0.0259153432792	0.0259153432792	0.0555149353948	0.00767225596425	0.103357614825		27392.88	1638441.1	1.67188677091	35759.45	2081565.08	1.71791169748	34896.06	2056161.43	1.69714592886	68020.93	4112381.97	1.65405184869	515236.16	27807973.16	1.85283608063	21459.57	1309731.63	1.63847077588	30732.77	1794795.05	1.71232754403	59400.17	3398437.17	1.74786724099	26516.17	1452205.47	1.82592412353	103842.02	6086600.91	1.70607571509	68914.1	3935489.41	1.75109351901	32324.26	1948316.7	1.65908653352	25259.26
Cellular Processes	Cell motility	Flagellar assembly	1.97241535091	0.370076260001	2.40395921731	0.152417404223	0.0045199549121	0.0045199549121	-0.431543866393	-0.704350624834	-0.158737107952		39248.55	1638441.1	2.39548129011	30920.41	2081565.08	1.48544046483	49796.26	2056161.43	2.42180692982	102148.84	4112381.97	2.48393366047	409246.38	27807973.16	1.47168719434	31469.15	1309731.63	2.40271741777	34421.82	1794795.05	1.91786911826	57957.56	3398437.17	1.70541802307	24287.49	1452205.47	1.67245548249	117042.38	6086600.91	1.92295144253	71500.28	3935489.41	1.81680783636	50336.1	1948316.7	2.58356867752	38048.39
Metabolism	Lipid metabolism	Glycerophospholipid metabolism	1.27788210834	0.0322547978531	1.22434350311	0.0218485122682	0.000409275372643	0.000409275372643	0.0535386052233	0.0276117346352	0.0794654758115		21223.78	1638441.1	1.29536423372	26459.22	2081565.08	1.27112143907	25249.46	2056161.43	1.22799015834	50643.41	4112381.97	1.23148604311	357405.65	27807973.16	1.28526321549	16545.93	1309731.63	1.26330689593	23507.3	1794795.05	1.30974843061	44409.27	3398437.17	1.30675565792	18456.1	1452205.47	1.27090142416	76411.01	6086600.91	1.25539707843	52710.71	3935489.41	1.33936861489	23036.56	1948316.7	1.18238272043	18843.39
Environmental Information Processing	Signal transduction	HIF-1 signaling pathway	0.286363202234	0.0144372443632	0.267436431738	0.00995741543366	0.00315165099525	0.00315165099525	0.0189267704959	0.00726362061808	0.0305899203737		4568.34	1638441.1	0.278822351319	5926.2	2081565.08	0.284699241784	5586.84	2056161.43	0.27171212914	10938.8	4112381.97	0.265996691937	86141.34	27807973.16	0.309772091279	3449.49	1309731.63	0.263373802769	5437.93	1794795.05	0.302983340633	10085.83	3398437.17	0.296778474795	4302.12	1452205.47	0.296247334752	17441.52	6086600.91	0.286555998297	11533.1	3935489.41	0.293053767867	5133.68	1948316.7	0.263493096374	3952.18
Genetic Information Processing	Replication and repair	Homologous recombination	1.46714372526	0.0677176213433	1.4161545127	0.0297740570033	0.0472113771209	0.0472113771209	0.0509892125608	0.000723175627448	0.101255249494		24152.7	1638441.1	1.47412683923	29797.15	2081565.08	1.43147818371	30250.12	2056161.43	1.47119382548	58181.02	4112381.97	1.41477665315	442056.92	27807973.16	1.58967687956	17797.19	1309731.63	1.35884249814	25221.36	1794795.05	1.40525014263	50262.5	3398437.17	1.47898864936	23118.37	1452205.47	1.59194896849	88923.37	6086600.91	1.46096928836	57510.45	3935489.41	1.4613290498	27060.4	1948316.7	1.38891177189	22316.65
Human Diseases	Infectious disease: bacterial	Legionellosis	0.139747111309	0.00578113317791	0.135250497535	0.00320452170067	0.0474777289305	0.0474777289305	0.00449661377407	5.66368121654e-05	0.00893659073598		2210.67	1638441.1	0.134925204208	2937.35	2081565.08	0.141112570931	2771.42	2056161.43	0.134786109668	5515.8	4112381.97	0.134126645828	42330.12	27807973.16	0.152222960503	1733.91	1309731.63	0.13238666306	2453.8	1794795.05	0.136717560036	4813.77	3398437.17	0.141646579272	2142.56	1452205.47	0.147538350754	8603.56	6086600.91	0.141352458083	5525.55	3935489.41	0.14040312206	2607.34	1948316.7	0.133825265677	2025.09
Metabolism	Glycan biosynthesis and metabolism	Lipopolysaccharide biosynthesis	0.579265605227	0.225191265792	0.411964342846	0.0695647611838	0.0446106851989	0.0446106851989	0.167301262381	0.00474499580749	0.329857528954		9545.01	1638441.1	0.582566562814	12704.51	2081565.08	0.610334508494	11487.69	2056161.43	0.558695919123	13253.91	4112381.97	0.322292775736	301009.28	27807973.16	1.08245674098	3851.73	1309731.63	0.294085437946	8294.49	1794795.05	0.462141345888	20625.57	3398437.17	0.606913383071	13311.49	1452205.47	0.916639571672	26222.3	6086600.91	0.430820097912	19873.25	3935489.41	0.504975313858	7843.52	1948316.7	0.402579313722	7446.26
Cellular Processes	Transport and catabolism	Lysosome	0.286440913939	0.0939784542579	0.212983951921	0.0345069909374	0.0377345768297	0.0377345768297	0.073456962018	0.00486883631475	0.142045087721		5217.17	1638441.1	0.318422798354	5923.67	2081565.08	0.284577698623	5456.34	2056161.43	0.265365351202	6114.22	4112381.97	0.148678309666	131760.04	27807973.16	0.473821084485	1970.23	1309731.63	0.150430054133	6147.93	1794795.05	0.342542174941	9541.19	3398437.17	0.280752284733	5952.83	1452205.47	0.409916511332	14387.63	6086600.91	0.236382017036	9443.67	3935489.41	0.239961768821	3346.84	1948316.7	0.17178110725	3502.17
Cellular Processes	Transport and catabolism	Mitophagy - animal	0.0405753903729	0.0197232821091	0.0259164709204	0.00609952463337	0.0445482383072	0.0445482383072	0.0146589194525	0.000420677728659	0.0288971611763		621.25	1638441.1	0.0379171396518	957.0	2081565.08	0.0459750218331	730.33	2056161.43	0.0355190983229	783.75	4112381.97	0.0190582977388	23579.08	27807973.16	0.0847925156729	209.75	1309731.63	0.0160147312011	513.5	1794795.05	0.0286105090383	1444.5	3398437.17	0.0425048317136	1028.75	1452205.47	0.0708405264442	1892.83	6086600.91	0.0310983096804	1338.0	3935489.41	0.0339983128045	470.25	1948316.7	0.0241362197429	448.75
Genetic Information Processing	Replication and repair	Nucleotide excision repair	1.11853759412	0.0323656132452	1.08950480032	0.021984604138	0.0308737814508	0.0308737814508	0.0290327937914	0.00299703395994	0.0550685536229		17866.53	1638441.1	1.09045909554	23834.89	2081565.08	1.14504659158	21850.29	2056161.43	1.06267385825	44300.96	4112381.97	1.07725790851	321784.16	27807973.16	1.15716509847	14275.21	1309731.63	1.08993397373	20227.8	1794795.05	1.12702561777	39424.1	3398437.17	1.16006558391	16157.35	1452205.47	1.11260770833	69798.97	6086600.91	1.14676436047	44664.41	3935489.41	1.13491373872	20815.81	1948316.7	1.0683997114	16179.97
Metabolism	Metabolism of cofactors and vitamins	One carbon pool by folate	0.52114371159	0.0113520191656	0.503604661447	0.00892117325331	0.00110563208231	0.00110563208231	0.0175390501423	0.00798093920448	0.0270971610801		8644.18	1638441.1	0.52758564223	10834.6	2081565.08	0.520502582605	10929.35	2056161.43	0.531541436413	21190.47	4112381.97	0.515284576058	147242.18	27807973.16	0.529496267681	6559.64	1309731.63	0.500838480934	8964.13	1794795.05	0.499451455474	17846.77	3398437.17	0.525146386626	7786.41	1452205.47	0.536178258577	32083.24	6086600.91	0.527112594934	20442.63	3935489.41	0.519443145954	9599.86	1948316.7	0.492725848934	7944.86
Metabolism	Energy metabolism	Oxidative phosphorylation	2.37390397031	0.166747629425	2.18894082097	0.0763065709374	0.00654832886723	0.00654832886723	0.184963149345	0.0605989531529	0.309327345538		38144.06	1638441.1	2.32807026142	51204.01	2081565.08	2.45988033197	43477.34	2056161.43	2.11449059231	94390.94	4112381.97	2.29528630095	751833.8	27807973.16	2.70366270736	28678.43	1309731.63	2.18964170545	39925.21	1794795.05	2.22449967198	85202.01	3398437.17	2.50709387103	37365.52	1452205.47	2.57301881668	143383.72	6086600.91	2.35572731185	92939.42	3935489.41	2.36157210241	40330.37	1948316.7	2.07001099975	32114.71
Metabolism	Metabolism of terpenoids and polyketides	Polyketide sugar unit biosynthesis	0.139978691129	0.0100476567028	0.130291122579	0.0067721864405	0.0213147078719	0.0213147078719	0.00968756855013	0.00162205118388	0.0177530859164		2300.84	1638441.1	0.140428606192	2910.02	2081565.08	0.139799616546	2748.93	2056161.43	0.133692323953	5207.12	4112381.97	0.126620533744	45909.3	27807973.16	0.16509401723	1746.57	1309731.63	0.133353273296	2587.22	1794795.05	0.144151277885	4693.67	3398437.17	0.138112601917	2181.64	1452205.47	0.150229429999	8373.48	6086600.91	0.137572351528	5144.14	3935489.41	0.130711570127	2475.93	1948316.7	0.127080469002	1873.26
Metabolism	Carbohydrate metabolism	Propanoate metabolism	0.288486659169	0.0326604941905	0.315903087522	0.0188251546558	0.0352705708649	0.0352705708649	-0.027416428352	-0.0526898017262	-0.00214305497789		4846.44	1638441.1	0.295795802486	6021.2	2081565.08	0.289263115425	5935.38	2056161.43	0.288663132836	13801.85	4112381.97	0.335616927141	65650.94	27807973.16	0.236086749733	4344.37	1309731.63	0.331699250479	5247.06	1794795.05	0.292348700204	9824.29	3398437.17	0.289082584393	3238.47	1452205.47	0.223003567119	18904.87	6086600.91	0.310598152886	11066.41	3935489.41	0.281195268164	6216.88	1948316.7	0.319089807114	4251.28
Genetic Information Processing	Folding, sorting and degradation	Protein processing in endoplasmic reticulum	0.0729991247822	0.0223514658518	0.0523388869961	0.0117156853624	0.020458032899	0.020458032899	0.0206602377862	0.00366141636762	0.0376590592047		1260.0	1638441.1	0.0769023677446	1660.08	2081565.08	0.0797515300362	1526.33	2056161.43	0.0742320120264	1691.43	4112381.97	0.0411301774091	29616.83	27807973.16	0.106504813672	464.0	1309731.63	0.0354271050169	1388.75	1794795.05	0.07737652274	2346.88	3398437.17	0.0690576250965	1638.68	1452205.47	0.112840781408	3459.58	6086600.91	0.0568392778031	2870.08	3935489.41	0.0729281596517	1011.25	1948316.7	0.0519037792983	752.67
Human Diseases	Cancer: overview	Proteoglycans in cancer	0.139747111309	0.00578113317791	0.135236499438	0.0032110465376	0.0469455062977	0.0469455062977	0.00451061187165	6.89567929799e-05	0.00895226695032		2210.67	1638441.1	0.134925204208	2937.35	2081565.08	0.141112570931	2771.42	2056161.43	0.134786109668	5515.8	4112381.97	0.134126645828	42330.12	27807973.16	0.152222960503	1733.91	1309731.63	0.13238666306	2453.8	1794795.05	0.136717560036	4813.77	3398437.17	0.141646579272	2142.56	1452205.47	0.147538350754	8603.56	6086600.91	0.141352458083	5525.55	3935489.41	0.14040312206	2604.34	1948316.7	0.133671286603	2025.09
Metabolism	Nucleotide metabolism	Purine metabolism	4.04437767129	0.187042873678	3.86326667184	0.0489149630647	0.0125145482196	0.0125145482196	0.181110999451	0.0470691544633	0.31515284444		64966.43	1638441.1	3.96513673882	83804.51	2081565.08	4.02603362274	80634.94	2056161.43	3.92162496697	159033.21	4112381.97	3.86717992541	1234368.29	27807973.16	4.43890060918	50760.56	1309731.63	3.87564588327	69512.13	1794795.05	3.87298427194	142111.6	3398437.17	4.18167507272	63180.4	1452205.47	4.35065156448	244127.4	6086600.91	4.01089875301	156531.06	3935489.41	3.97742297571	72900.36	1948316.7	3.74170995917	60933.85
Genetic Information Processing	Translation	Ribosome	7.40108403786	0.319872337449	7.14833007106	0.177508483776	0.044501228758	0.044501228758	0.252753966801	0.00703664076535	0.498471292836		116590.25	1638441.1	7.11592561979	155848.39	2081565.08	7.48707746385	146607.41	2056161.43	7.13015076837	291296.25	4112381.97	7.08339478495	2244330.83	27807973.16	8.07081773665	91446.68	1309731.63	6.98209296511	130303.19	1794795.05	7.26005958173	254757.44	3398437.17	7.49631160608	113975.6	1452205.47	7.84844860831	455016.73	6086600.91	7.47571159549	293663.61	3935489.41	7.46193368616	137220.25	1948316.7	7.04301564525	106867.01
Organismal Systems	Digestive system	Salivary secretion	0.01874334746	0.0142237000987	0.00828009476714	0.00308308476591	0.0441687144709	0.0441687144709	0.0104632526928	0.000326426440587	0.0206000789451		159.0	1638441.1	0.00970434640586	414.0	2081565.08	0.0198888809184	274.0	2056161.43	0.0133258019532	311.0	4112381.97	0.00756252707722	15289.5	27807973.16	0.0549824322399	91.0	1309731.63	0.00694798826841	169.0	1794795.05	0.0094161168987	871.0	3398437.17	0.0256294277761	521.0	1452205.47	0.0358764658833	665.0	6086600.91	0.0109256382969	469.0	3935489.41	0.0119171963418	123.0	1948316.7	0.00631314200612	214.0
Environmental Information Processing	Signal transduction	Two-component system	4.30163087231	0.411124755187	4.75642109944	0.192491269256	0.00674788065216	0.00674788065216	-0.454790227131	-0.762309237576	-0.147271216685		75027.96	1638441.1	4.57922838972	81983.96	2081565.08	3.93857298951	100858.73	2056161.43	4.90519511398	197694.71	4112381.97	4.8073041717	1001429.23	27807973.16	3.60123056879	62754.39	1309731.63	4.79139302759	77107.54	1794795.05	4.29617520953	138270.28	3398437.17	4.06864311692	55390.29	1452205.47	3.81421852102	256353.8	6086600.91	4.21177277417	169391.56	3935489.41	4.3042057125	98873.42	1948316.7	5.0748125292	76313.21
Metabolism	Metabolism of cofactors and vitamins	Ubiquinone and other terpenoid-quinone biosynthesis	0.272447406041	0.103721539929	0.190477353301	0.0494396159757	0.0402050459766	0.0402050459766	0.0819700527397	0.00420245443153	0.159737651048		4389.75	1638441.1	0.267922356196	7056.75	2081565.08	0.339011740147	5371.75	2056161.43	0.261251374606	4937.7	4112381.97	0.120069099515	133717.93	27807973.16	0.480861834952	1512.0	1309731.63	0.115443497383	4808.08	1794795.05	0.267890197268	9009.71	3398437.17	0.265113331491	5965.5	1452205.47	0.410788977403	13476.48	6086600.91	0.221412249616	9726.83	3935489.41	0.247156807875	4035.5	1948316.7	0.207127516794	2532.0
Metabolism	Amino acid metabolism	Valine, leucine and isoleucine biosynthesis	1.35113951574	0.102687104703	1.43085148697	0.0456311871106	0.0418342604856	0.0418342604856	-0.0797119712318	-0.156028585714	-0.00339535674919		23473.46	1638441.1	1.43267035965	29655.38	2081565.08	1.42466744302	28600.91	2056161.43	1.39098562898	58605.44	4112381.97	1.42509719252	298076.81	27807973.16	1.07191131222	18626.33	1309731.63	1.42214859696	24591.5	1794795.05	1.3701564421	44062.42	3398437.17	1.29654949601	18810.62	1452205.47	1.29531394755	86759.38	6086600.91	1.42541594698	51461.18	3935489.41	1.30761830712	28631.92	1948316.7	1.46957216966	21316.99
Human Diseases	Drug resistance: antimicrobial	Vancomycin resistance	0.151205036157	0.00650763589299	0.145610173879	0.00246274183605	0.0247575603211	0.0247575603211	0.00559486227803	0.000834041356961	0.0103556831991		2315.67	1638441.1	0.141333734853	3191.7	2081565.08	0.153331742095	3106.42	2056161.43	0.151078604757	5930.4	4112381.97	0.144208394144	44725.55	27807973.16	0.160837144594	1858.91	1309731.63	0.141930602989	2809.93	1794795.05	0.156559937025	5185.97	3398437.17	0.152598672289	2333.86	1452205.47	0.160711417786	9308.89	6086600.91	0.152940699376	5813.68	3935489.41	0.147724447822	2842.34	1948316.7	0.145886959754	2210.09
Metabolism	Metabolism of cofactors and vitamins	Vitamin B6 metabolism	0.280920214131	0.0503983541617	0.239230507394	0.0165538329097	0.0284900673493	0.0284900673493	0.041689706737	0.00518436031339	0.0781950531606		4135.75	1638441.1	0.252419815396	6438.28	2081565.08	0.309299961931	5128.33	2056161.43	0.249412809966	8395.41	4112381.97	0.204149567361	103812.4	27807973.16	0.373318829829	2864.58	1309731.63	0.218715035537	4924.09	1794795.05	0.274353887927	10636.2	3398437.17	0.31297327177	5173.21	1452205.47	0.356231270772	16651.85	6086600.91	0.273582090336	10455.25	3935489.41	0.265665814611	4579.25	1948316.7	0.235036223834	3771.42
Metabolism	Metabolism of terpenoids and polyketides	Zeatin biosynthesis	0.164757101283	0.0231737101942	0.147294607051	0.00524785353682	0.0402418921688	0.0402418921688	0.0174624942321	0.000929097407212	0.033995891057		2554.92	1638441.1	0.155936029681	3307.35	2081565.08	0.158887657743	3090.92	2056161.43	0.150324772895	6012.55	4112381.97	0.146206019865	60108.37	27807973.16	0.216155164039	1835.66	1309731.63	0.140155430162	2639.8	1794795.05	0.147080860291	5887.77	3398437.17	0.173249340961	2965.31	1452205.47	0.204193556715	9595.06	6086600.91	0.157642338341	6395.05	3935489.41	0.162496943423	2709.59	1948316.7	0.139073385759	2373.34
[truncated: 29 more columns]

## Sheet: Stressed males
Level_1	Level_2	Level_3	m-Gonadectomy-Stress: mean rel. freq. (%)	m-Gonadectomy-Stress: std. dev. (%)	m-Sham-Stress: mean rel. freq. (%)	m-Sham-Stress: std. dev. (%)	p-values	p-values (corrected)	Difference between means	95.0% lower CI	95.0% upper CI	Note	C12	C12: parent seq. count	C12: rel. freq. (%)	C16	C16: parent seq. count	C16: rel. freq. (%)	C21	C21: parent seq. count	C21: rel. freq. (%)	C22	C22: parent seq. count	C22: rel. freq. (%)	C27	C27: parent seq. count	C27: rel. freq. (%)	C29	C29: parent seq. count	C29: rel. freq. (%)	C51	C51: parent seq. count	C51: rel. freq. (%)	C55	C55: parent seq. count	C55: rel. freq. (%)	C6	C6: parent seq. count	C6: rel. freq. (%)	C60	C60: parent seq. count	C60: rel. freq. (%)	C63	C63: parent seq. count	C63: rel. freq. (%)	C68	C68: parent seq. count	C68: rel. freq. (%)	C72
Genetic Information Processing	Translation	Aminoacyl-tRNA biosynthesis	3.48223353839	0.0710502964691	3.41554473361	0.064349391118	0.0277241686372	0.0277241686372	0.0666888047852	0.00800323894712	0.125374370623		83687.14	2347259.9	3.56531204746	58530.73	1650776.1	3.54564922523	213643.17	6086469.28	3.51013305369	79561.99	2240178.68	3.55159125075	64493.93	1870163.95	3.44857091273	120647.27	3342676.59	3.60930131144	146606.9	4180361.99	3.50703839406	50197.72	1462654.7	3.43195970997	151847.66	4413983.34	3.44015027479	70478.92	2118559.4	3.32673797109	87729.14	2567003.37	3.41757011406	139022.57	4060746.13	3.42357206162	131605.51
Metabolism	Xenobiotics biodegradation and metabolism	Aminobenzoate degradation	0.0322364852266	0.00715480534665	0.0258606448498	0.00507312026991	0.0201075440532	0.0201075440532	0.00637584037684	0.00109527936413	0.0116564013895		774.5	2347259.9	0.0329959200513	561.99	1650776.1	0.0340439869465	2263.01	6086469.28	0.0371809976506	587.51	2240178.68	0.0262260330055	841.33	1870163.95	0.0449869649129	649.5	3342676.59	0.0194305366527	1779.5	4180361.99	0.0425680839185	531.5	1462654.7	0.0363380365851	1671.68	4413983.34	0.0378723676832	703.5	2118559.4	0.0332065270391	551.47	2567003.37	0.0214830259455	1144.72	4060746.13	0.0281898932697	999.01
Genetic Information Processing	Replication and repair	Base excision repair	1.0219079205	0.021855045833	0.998121055911	0.0184689719509	0.00963089381169	0.00963089381169	0.0237868645916	0.00636567936779	0.0412080498155		23952.93	2347259.9	1.02046347744	17462.21	1650776.1	1.05781819836	63235.82	6086469.28	1.03895735098	22808.92	2240178.68	1.01817413957	19115.19	1870163.95	1.02211306126	34741.81	3342676.59	1.03934105094	44597.33	4180361.99	1.0668293824	14648.14	1462654.7	1.00147628829	43783.68	4413983.34	0.991931247298	21194.29	2118559.4	1.0004104676	25511.04	2567003.37	0.993806252775	40968.53	4060746.13	1.00889168366	38849.96
Metabolism	Metabolism of terpenoids and polyketides	Biosynthesis of ansamycins	0.362335114557	0.018297161915	0.37814476551	0.0110610222312	0.0177044980899	0.0177044980899	-0.0158096509532	-0.0285961691756	-0.00302313273081		8316.91	2347259.9	0.354324205854	5458.96	1650776.1	0.330690515813	22540.73	6086469.28	0.370341637541	7416.67	2240178.68	0.331074930148	6914.74	1870163.95	0.369739776023	11593.79	3342676.59	0.346841511221	14840.74	4180361.99	0.355010882682	5431.68	1462654.7	0.371357641691	16676.85	4413983.34	0.377818598654	8522.17	2118559.4	0.402262499697	9370.88	2567003.37	0.365051332208	14427.24	4060746.13	0.355285446027	13793.27
Metabolism	Carbohydrate metabolism	C5-Branched dibasic acid metabolism	0.012046251797	0.0051326119471	0.00761385356702	0.00494950653378	0.0479719391322	0.0479719391322	0.00443239822999	4.32256061447e-05	0.00882157085383		223.0	2347259.9	0.00950043921425	354.0	1650776.1	0.0214444587609	996.0	6086469.28	0.016364167043	405.0	2240178.68	0.0180789150265	265.0	1870163.95	0.0141698806674	251.0	3342676.59	0.00750895257863	829.0	4180361.99	0.0198308185268	111.0	1462654.7	0.00758894084844	276.0	4413983.34	0.006252855499	164.0	2118559.4	0.0077411093595	200.0	2567003.37	0.00779118572018	580.0	4060746.13	0.0142830893986	222.0
Human Diseases	Drug resistance: antimicrobial	Cationic antimicrobial peptide (CAMP) resistance	0.326420318999	0.0157718519988	0.343769485412	0.0126278760586	0.00755004129617	0.00755004129617	-0.0173491664131	-0.0296027493832	-0.00509558344303		7677.56	2347259.9	0.327086063201	4940.73	1650776.1	0.299297403203	19944.48	6086469.28	0.327685544484	7691.42	2240178.68	0.343339576823	6150.98	1870163.95	0.328900575802	10505.72	3342676.59	0.314290650535	12040.36	4180361.99	0.288021947114	4761.88	1462654.7	0.325564195022	14550.75	4413983.34	0.329651221565	6882.04	2118559.4	0.324845269856	8733.23	2567003.37	0.340211084335	14006.61	4060746.13	0.344927004831	12890.52
Metabolism	Amino acid metabolism	Cysteine and methionine metabolism	1.78980405616	0.0377415180291	1.82495958325	0.0323845312501	0.0249565215175	0.0249565215175	-0.0351555270897	-0.065469050683	-0.00484200349631		43460.76	2347259.9	1.8515529533	28845.65	1650776.1	1.74739929903	106889.23	6086469.28	1.75617792652	40081.89	2240178.68	1.78922736645	33616.39	1870163.95	1.79751031988	60133.51	3342676.59	1.79896284851	71493.97	4180361.99	1.71023395034	26350.48	1462654.7	1.80155165809	79497.85	4413983.34	1.80104553816	38716.08	2118559.4	1.82747200763	46222.06	2567003.37	1.80062326915	73149.45	4060746.13	1.80137954105	69451.41
Genetic Information Processing	Replication and repair	DNA replication	1.71915323391	0.051087580279	1.66953881416	0.0312022577333	0.00883737469891	0.00883737469891	0.0496144197522	0.0138020853768	0.0854267541277		40886.06	2347259.9	1.7418633531	29752.12	1650776.1	1.8023110463	104526.16	6086469.28	1.71735295442	38439.46	2240178.68	1.71591044693	31856.45	1870163.95	1.70340413203	61447.84	3342676.59	1.83828253633	73371.73	4180361.99	1.7551525484	24942.38	1462654.7	1.70528149945	73121.78	4413983.34	1.65659392815	35031.71	2118559.4	1.65356279366	43075.55	2567003.37	1.67804805024	67812.86	4060746.13	1.66996058924	65646.08
Cellular Processes	Transport and catabolism	Efferocytosis	0.00727769875607	0.00483077011196	0.00256797599501	0.0011097671907	0.00403498314874	0.00403498314874	0.00470972276105	0.00175335695285	0.00766608856926		167.0	2347259.9	0.00711467869408	224.0	1650776.1	0.0135693750352	419.32	6086469.28	0.00688938004465	203.0	2240178.68	0.00906177716145	183.0	1870163.95	0.00978523834769	137.68	3342676.59	0.00411885494432	834.0	4180361.99	0.0199504253937	43.0	1462654.7	0.00293985996832	201.68	4413983.34	0.00456911556898	96.0	2118559.4	0.00453138108849	34.0	2567003.37	0.00132450157243	242.32	4060746.13	0.00596737624669	74.68
Organismal Systems	Endocrine system	Glucagon signaling pathway	0.721841597899	0.0275070564976	0.74236116595	0.0155207241635	0.0342947523114	0.0342947523114	-0.0205195680504	-0.0393710428951	-0.00166809320565		16873.42	2347259.9	0.718856058505	10956.71	1650776.1	0.663730835454	43752.18	6086469.28	0.718843355437	17021.08	2240178.68	0.759809034519	13225.1	1870163.95	0.7071625993	23546.96	3342676.59	0.704434286896	28765.45	4180361.99	0.688109069712	10676.66	1462654.7	0.729950821612	30871.58	4413983.34	0.699404089731	15605.44	2118559.4	0.736606205141	19477.46	2567003.37	0.758762541087	29070.65	4060746.13	0.715894297977	28209.03
Metabolism	Carbohydrate metabolism	Glycolysis /Gluconeogenesis	1.06100853678	0.0575648859838	1.02180281942	0.0256654141327	0.0413236519412	0.0413236519412	0.0392057173639	0.00171169838454	0.0766997363434		24238.57	2347259.9	1.0326325602	19172.42	1650776.1	1.16141855943	64073.18	6086469.28	1.05271508082	22618.19	2240178.68	1.00966008658	20285.71	1870163.95	1.08470222624	34678.53	3342676.59	1.03744795724	50431.16	4180361.99	1.20638260803	14868.86	1462654.7	1.01656665787	44774.53	4413983.34	1.01437922509	22653.33	2118559.4	1.06927990785	25772.16	2567003.37	1.00397842485	44162.63	4060746.13	1.08754964202	38299.73
Metabolism	Glycan biosynthesis and metabolism	Glycosaminoglycan degradation	0.120964684298	0.0134275418992	0.131066014246	0.00962518787583	0.0469346297425	0.0469346297425	-0.0101013299477	-0.0200536662673	-0.00014899362822		2872.49	2347259.9	0.122376307796	1848.5	1650776.1	0.111977632824	7071.52	6086469.28	0.116184271614	2816.82	2240178.68	0.125740862778	2180.96	1870163.95	0.116618652605	3037.33	3342676.59	0.0908652069149	5204.18	4180361.99	0.124491132884	1729.52	1462654.7	0.118245270056	6628.78	4413983.34	0.150176824183	2264.71	2118559.4	0.106898584009	3476.51	2567003.37	0.13543067534	5469.08	4060746.13	0.134681652704	4548.33
Environmental Information Processing	Signal transduction	HIF-1 signaling pathway	0.282476123209	0.0113453475372	0.267436431738	0.00995741543366	0.0026343086463	0.0026343086463	0.0150396914711	0.00582203383806	0.0242573491042		6693.48	2347259.9	0.285161434403	4919.66	1650776.1	0.298021033864	17352.34	6086469.28	0.28509697826	6275.5	2240178.68	0.280133904319	5233.77	1870163.95	0.279856212606	10229.36	3342676.59	0.306023024501	12520.01	4180361.99	0.299495833852	3979.04	1462654.7	0.272042335077	12261.79	4413983.34	0.277794206627	5623.91	2118559.4	0.265459160598	6985.35	2567003.37	0.272120795852	10971.69	4060746.13	0.270189015731	10738.01
Human Diseases	Endocrine and metabolic disease	Insulin resistance	0.142121489343	0.00380859054312	0.138382986066	0.00299561218518	0.0148085833589	0.0148085833589	0.00373850327771	0.000803286340082	0.00667372021533		3387.49	2347259.9	0.144316784008	2432.5	1650776.1	0.147354932023	8630.1	6086469.28	0.141791564255	3122.32	2240178.68	0.139378167817	2592.55	1870163.95	0.138626883488	5025.75	3342676.59	0.150351069411	6168.26	4180361.99	0.147553250526	2032.52	1462654.7	0.138961027507	6284.79	4413983.34	0.142383636636	2977.79	2118559.4	0.14055730512	3505.18	2567003.37	0.136547541813	5739.08	4060746.13	0.141330677079	5350.92
Human Diseases	Infectious disease: bacterial	Legionellosis	0.13882499968	0.0041643086882	0.135250497535	0.00320452170067	0.0291673167159	0.0291673167159	0.0035745021443	0.000395994439553	0.00675300984906		3355.49	2347259.9	0.142953492283	2380.83	1650776.1	0.144224889129	8522.77	6086469.28	0.140028144527	3113.65	2240178.68	0.138991145117	2558.22	1870163.95	0.136791215551	4951.58	3342676.59	0.148132188882	5856.09	4180361.99	0.1400857154	2015.52	1462654.7	0.137798757287	5948.46	4413983.34	0.134763988484	2786.12	2118559.4	0.131510119565	3475.18	2567003.37	0.135378863955	5478.75	4060746.13	0.134919786281	5314.59
Metabolism	Energy metabolism	Methane metabolism	0.226554979881	0.0206530097603	0.204616700999	0.0244754350956	0.0341499239903	0.0341499239903	0.021938278882	0.00181713144092	0.0420594263232		6070.99	2347259.9	0.258641576078	3138.65	1650776.1	0.190131781045	15463.72	6086469.28	0.25406716585	4704.79	2240178.68	0.21001851513	4633.38	1870163.95	0.247752610139	7130.98	3342676.59	0.213331436889	9530.19	4180361.99	0.227975233312	3318.02	1462654.7	0.226849166792	10179.9	4413983.34	0.230628419182	5197.16	2118559.4	0.245315755603	5289.35	2567003.37	0.206051540945	8684.32	4060746.13	0.213860205046	9299.59
Genetic Information Processing	Replication and repair	Mismatch repair	0.76064695026	0.0151524791545	0.748789104005	0.0123073159522	0.0498768159807	0.0498768159807	0.0118578462547	6.93833901892e-06	0.0237087541705		18238.63	2347259.9	0.777017917786	12760.46	1650776.1	0.772997622149	46568.85	6086469.28	0.765120924097	16808.44	2240178.68	0.75031693454	14187.41	1870163.95	0.758618515772	26394.38	3342676.59	0.789618118575	31452.97	4180361.99	0.752398239082	11051.24	1462654.7	0.755560420378	32952.84	4413983.34	0.746555604354	15512.76	2118559.4	0.732231534315	19313.64	2567003.37	0.752380780864	30721.06	4060746.13	0.756537321381	29702.12
Genetic Information Processing	Replication and repair	Nucleotide excision repair	1.11617746919	0.0210299307631	1.08950480032	0.021984604138	0.00783045857585	0.00783045857585	0.0266726688684	0.00780170712491	0.045543630612		26361.26	2347259.9	1.12306523875	18667.05	1650776.1	1.13080447433	67823.01	6086469.28	1.11432436245	25296.81	2240178.68	1.1292317986	20661.73	1870163.95	1.10480848484	38970.07	3342676.59	1.16583429329	47289.68	4180361.99	1.131234092	16002.48	1462654.7	1.09407093827	49161.98	4413983.34	1.11377810502	22672.24	2118559.4	1.07017249552	28381.59	2567003.37	1.10563119362	44789.92	4060746.13	1.10299729572	42316.88
Metabolism	Amino acid metabolism	Phenylalanine, tyrosine and tryptophan biosynthesis	1.78564439215	0.0623588393824	1.83125083975	0.0355603257702	0.0380913646644	0.0380913646644	-0.0456064476092	-0.0884647439194	-0.00274815129902		43656.31	2347259.9	1.85988394383	27755.12	1650776.1	1.68133764476	109726.59	6086469.28	1.80279542954	40742.37	2240178.68	1.81871072891	32328.85	1870163.95	1.72866394949	59676.08	3342676.59	1.78527830597	69727.53	4180361.99	1.66797827956	26716.88	1462654.7	1.82660199977	79840.26	4413983.34	1.80880293037	36021.17	2118559.4	1.70026717212	47667.06	2567003.37	1.85691458598	72977.18	4060746.13	1.79713721724	69911.42
Metabolism	Metabolism of terpenoids and polyketides	Polyketide sugar unit biosynthesis	0.138454213155	0.00890352013777	0.130291122579	0.0067721864405	0.0201109896917	0.0201109896917	0.00816309057635	0.00140130239725	0.0149248787555		3274.08	2347259.9	0.139485192926	2453.91	1650776.1	0.148651897735	8404.93	6086469.28	0.138092046691	2898.4	2240178.68	0.129382536575	2579.21	1870163.95	0.137913577042	5241.9	3342676.59	0.15681744431	5600.76	4180361.99	0.133977871136	1973.84	1462654.7	0.134949144183	5393.56	4413983.34	0.122192577193	2766.44	2118559.4	0.130581186442	3532.56	2567003.37	0.137614155138	5881.71	4060746.13	0.144843085771	5707.84
Metabolism	Lipid metabolism	Primary bile acid biosynthesis	0.087483522916	0.0119019404565	0.0781155976261	0.00748018597894	0.0307803776745	0.0307803776745	0.0093679252899	0.000949761020246	0.0177860895596		1837.74	2347259.9	0.078292991756	1490.66	1650776.1	0.090300556205	5308.86	6086469.28	0.0872239677188	2087.87	2240178.68	0.093201047695	1683.22	1870163.95	0.0900038737245	2410.49	3342676.59	0.0721125701245	5092.54	4180361.99	0.12182055076	1029.52	1462654.7	0.0703870845251	3843.22	4413983.34	0.0870692004016	1845.19	2118559.4	0.0870964486528	2039.62	2567003.37	0.079455291093	3411.78	4060746.13	0.0840185495664	3333.67
Genetic Information Processing	Folding, sorting and degradation	Protein processing in endoplasmic reticulum	0.0672555081114	0.0140170319542	0.0523388869961	0.0117156853624	0.0107463605785	0.0107463605785	0.0149166211153	0.0038032181208	0.0260300241099		2137.25	2347259.9	0.091052976281	1424.92	1650776.1	0.0863181869425	4694.66	6086469.28	0.0771327313756	1437.28	2240178.68	0.0641591678749	1355.0	1870163.95	0.0724535407711	2757.34	3342676.59	0.0824889852715	3282.05	4180361.99	0.0785111434811	810.5	1462654.7	0.0554129419609	2865.49	4413983.34	0.0649184597965	1090.93	2118559.4	0.0514939538632	1234.72	2567003.37	0.0480996641621	2324.88	4060746.13	0.0572525325537	2520.42
Human Diseases	Cancer: overview	Proteoglycans in cancer	0.13882499968	0.0041643086882	0.135236499438	0.0032110465376	0.0287302004563	0.0287302004563	0.00358850024188	0.000407174882629	0.00676982560113		3355.49	2347259.9	0.142953492283	2380.83	1650776.1	0.144224889129	8522.77	6086469.28	0.140028144527	3113.65	2240178.68	0.138991145117	2558.22	1870163.95	0.136791215551	4951.58	3342676.59	0.148132188882	5856.09	4180361.99	0.1400857154	2015.52	1462654.7	0.137798757287	5948.46	4413983.34	0.134763988484	2786.12	2118559.4	0.131510119565	3475.18	2567003.37	0.135378863955	5478.75	4060746.13	0.134919786281	5314.59
Genetic Information Processing	Translation	Ribosome	7.34487293997	0.220337030469	7.14833007106	0.177508483776	0.0266548669137	0.0266548669137	0.196542868912	0.0248687527103	0.368216985114		177344.6	2347259.9	7.55538830617	126068.18	1650776.1	7.63690363581	451848.63	6086469.28	7.42382174646	164998.34	2240178.68	7.36540979847	135569.34	1870163.95	7.24906177343	260865.0	3342676.59	7.80407535627	312203.12	4180361.99	7.46832740195	106470.3	1462654.7	7.27925052988	315666.03	4413983.34	7.15150025917	146907.2	2118559.4	6.9342969567	183475.04	2567003.37	7.14744055829	289316.84	4060746.13	7.12472119009	280547.42
Genetic Information Processing	Transcription	RNA polymerase	0.534171988341	0.0131863820799	0.521404229102	0.0113279589642	0.0203602683065	0.0203602683065	0.0127677592382	0.00217040574163	0.0233651127349		12982.21	2347259.9	0.553079358617	8994.32	1650776.1	0.544854023511	32646.33	6086469.28	0.536375499459	12158.85	2240178.68	0.542762508569	9965.88	1870163.95	0.532888039041	17701.07	3342676.59	0.529547789725	23284.36	4180361.99	0.556993869328	7936.08	1462654.7	0.542580555752	22716.34	4413983.34	0.514644896689	10904.98	2118559.4	0.514735626483	13242.64	2567003.37	0.515879338327	21436.92	4060746.13	0.527905939296	19856.11
Organismal Systems	Endocrine system	Thyroid hormone synthesis	0.00435947868095	0.00441040956268	0.000300303156674	0.000907122944395	0.0058486355974	0.0058486355974	0.00405917552428	0.00137165617989	0.00674669486867		33.0	2347259.9	0.00140589459224	193.0	1650776.1	0.0116914704544	257.0	6086469.28	0.00422248085346	130.0	2240178.68	0.00580310852704	124.0	1870163.95	0.00663043472739	87.0	3342676.59	0.00260270467865	621.0	4180361.99	0.0148551728651	0.0	1462654.7	0.0	0.0	4413983.34	0.0	36.0	2118559.4	0.00169926790818	9.0	2567003.37	0.000350603357408	178.0	4060746.13	0.00438343088441	0.0
Metabolism	Metabolism of cofactors and vitamins	Ubiquinone and other terpenoid-quinone biosynthesis	0.244639097295	0.0544706013535	0.190477353301	0.0494396159757	0.0206116713793	0.0206116713793	0.0541617439939	0.00911872645826	0.0992047615296		6559.25	2347259.9	0.279442851642	4384.58	1650776.1	0.265607189249	16814.22	6086469.28	0.276255727688	3715.62	2240178.68	0.165862662348	5160.58	1870163.95	0.27594265198	11736.45	3342676.59	0.351109348571	11229.25	4180361.99	0.268619081957	3758.0	1462654.7	0.256930087464	9846.17	4413983.34	0.223067674741	4277.25	2118559.4	0.201894268341	4814.33	2567003.37	0.187546695741	7453.28	4060746.13	0.183544594057	11973.67
Human Diseases	Drug resistance: antimicrobial	Vancomycin resistance	0.150622460753	0.00367940709619	0.145610173879	0.00246274183605	0.000731783538739	0.000731783538739	0.00501228687363	0.00235407661292	0.00767049713433		3575.89	2347259.9	0.152343164044	2529.16	1650776.1	0.153210359661	9419.84	6086469.28	0.15476690289	3327.32	2240178.68	0.148529223571	2763.95	1870163.95	0.147791855361	5224.38	3342676.59	0.156293313437	6398.96	4180361.99	0.153071911363	2202.72	1462654.7	0.150597403475	6766.12	4413983.34	0.153288299452	3114.66	2118559.4	0.147017827303	3650.51	2567003.37	0.142209006917	5939.13	4060746.13	0.146257111621	5740.42
[truncated: 38 more columns]

## Sheet: GNX stressed
Level_1	Level_2	Level_3	f-Gonadectomy-Stress: mean rel. freq. (%)	f-Gonadectomy-Stress: std. dev. (%)	m-Gonadectomy-Stress: mean rel. freq. (%)	m-Gonadectomy-Stress: std. dev. (%)	p-values	p-values (corrected)	Difference between means	95.0% lower CI	95.0% upper CI	Note	C2	C2: parent seq. count	C2: rel. freq. (%)	C31	C31: parent seq. count	C31: rel. freq. (%)	C39	C39: parent seq. count	C39: rel. freq. (%)	C41	C41: parent seq. count	C41: rel. freq. (%)	C43	C43: parent seq. count	C43: rel. freq. (%)	C47	C47: parent seq. count	C47: rel. freq. (%)	C49	C49: parent seq. count	C49: rel. freq. (%)	C77	C77: parent seq. count	C77: rel. freq. (%)	C80	C80: parent seq. count	C80: rel. freq. (%)	C82	C82: parent seq. count	C82: rel. freq. (%)	C86	C86: parent seq. count	C86: rel. freq. (%)	C89	C89: parent seq. count	C89: rel. freq. (%)	C94
Environmental Information Processing	Membrane transport	ABC transporters	7.66442758173	0.40085751582	7.2192354365	0.480425092071	0.0184563286179	0.0184563286179	0.445192145233	0.0815405208308	0.808843769635		104498.25	1319951.0	7.91682797316	90584.58	1212139.09	7.47311762712	162907.41	2247201.69	7.24934529575	495402.88	6511313.95	7.60833963474	66141.78	977018.1	6.76975994611	294099.17	3968708.21	7.4104508177	243434.6	3245997.03	7.4995324318	264811.24	3329868.89	7.95260260232	120644.05	1633229.67	7.38683923125	116856.45	1453872.03	8.03760218153	503038.09	6214228.67	8.09494012392	267942.34	3257217.06	8.22611250845	2526539.71
Genetic Information Processing	Translation	Aminoacyl-tRNA biosynthesis	3.41546071162	0.0725920428141	3.48223353839	0.0710502964691	0.0288067823216	0.0288067823216	-0.066772826774	-0.12604738972	-0.0074982638281		45340.5	1319951.0	3.43501387552	40174.72	1212139.09	3.31436551559	78433.55	2247201.69	3.49027638903	227097.42	6511313.95	3.48773568198	33457.09	977018.1	3.42440841168	140434.07	3968708.21	3.53853351189	107132.84	3245997.03	3.30046019789	112154.94	3329868.89	3.36814882823	56328.06	1633229.67	3.44887562568	50540.3	1453872.03	3.47625505939	212548.34	6214228.67	3.42034951218	107902.66	3257217.06	3.31272549579	1067063.77
Metabolism	Xenobiotics biodegradation and metabolism	Aminobenzoate degradation	0.0260939560999	0.00717779688736	0.0322364852266	0.00715480534665	0.0422824374665	0.0422824374665	-0.00614252912665	-0.0120534319824	-0.00023162627094		139.5	1319951.0	0.0105685741365	264.5	1212139.09	0.0218209281577	437.07	2247201.69	0.0194495225749	1607.34	6511313.95	0.0246853401993	367.83	977018.1	0.0376482278066	1035.5	3968708.21	0.0260916133212	829.0	3245997.03	0.0255391484446	956.7	3329868.89	0.0287308609319	509.0	1633229.67	0.0311652432814	551.99	1453872.03	0.0379668903872	1567.79	6214228.67	0.0252290361887	989.51	3257217.06	0.0303790009008	6290.12
Genetic Information Processing	Replication and repair	Base excision repair	1.00109661611	0.0238124752607	1.0219079205	0.021855045833	0.032286142504	0.032286142504	-0.0208113043956	-0.039712857754	-0.00190975103712		12892.25	1319951.0	0.97672186316	11799.63	1212139.09	0.973455117267	22573.68	2247201.69	1.00452398645	65744.47	6511313.95	1.00969590016	9593.66	977018.1	0.981932678627	40408.55	3968708.21	1.01817891016	32938.71	3245997.03	1.01474861793	33064.93	3329868.89	0.992979936817	16751.79	1633229.67	1.02568489342	15388.3	1453872.03	1.05843565888	60486.73	6214228.67	0.973358613145	31995.74	3257217.06	0.982302972464	316046.35
Human Diseases	Drug resistance: antimicrobial	Cationic antimicrobial peptide (CAMP) resistance	0.340847747236	0.00963751267817	0.326420318999	0.0157718519988	0.0109079783065	0.0109079783065	0.0144274282373	0.0036700585834	0.0251847978912		4604.25	1319951.0	0.348819766794	4200.8	1212139.09	0.346560888487	7749.33	2247201.69	0.344843546286	22338.13	6511313.95	0.343066394456	3147.37	977018.1	0.322140398423	13085.83	3968708.21	0.329725172716	11382.12	3245997.03	0.350650967786	11342.04	3329868.89	0.340615212631	5320.73	1633229.67	0.325779655962	4825.16	1453872.03	0.331883405171	21794.57	6214228.67	0.350720437843	11264.83	3257217.06	0.345842165029	110486.87
Cellular Processes	Cell growth and death	Cell cycle - Caulobacter	1.12743999893	0.0248744151154	1.16677031297	0.0362208143771	0.00410306325449	0.00410306325449	-0.0393303140468	-0.064866464394	-0.0137941636997		14738.5	1319951.0	1.11659447964	13513.24	1212139.09	1.11482585715	25162.72	2247201.69	1.11973571896	73657.71	6511313.95	1.13122651688	11007.27	977018.1	1.12661884155	46847.67	3968708.21	1.18042616189	35377.74	3245997.03	1.08988824306	37359.82	3329868.89	1.12196069077	18497.96	1633229.67	1.13260004639	16975.53	1453872.03	1.16760826605	71142.17	6214228.67	1.14482703772	35476.99	3257217.06	1.08918102007	353568.85
Organismal Systems	Digestive system	Cobalamin transport and metabolism	0.211857471155	0.0320519413494	0.247854095394	0.0298431730917	0.0077808746339	0.0077808746339	-0.0359966242395	-0.0615943597073	-0.0103988887717		2443.25	1319951.0	0.185101568164	2488.86	1212139.09	0.205327921567	5519.02	2247201.69	0.245595222919	13159.66	6511313.95	0.202104523005	2479.24	977018.1	0.253755790195	8723.98	3968708.21	0.219819133541	9082.42	3245997.03	0.279803706413	6870.06	3329868.89	0.206316231268	3360.43	1633229.67	0.205753670885	3316.94	1453872.03	0.228145251546	10168.42	6214228.67	0.163631249186	5550.75	3257217.06	0.170413880861	59403.61
Metabolism	Metabolism of other amino acids	D-Amino acid metabolism	0.131310204535	0.00432447809638	0.137687122511	0.00547306161954	0.00339524111452	0.00339524111452	-0.00637691797618	-0.0104294595429	-0.00232437640946		1688.0	1319951.0	0.127883535071	1496.11	1212139.09	0.123427254541	2868.95	2247201.69	0.127667668317	8865.51	6511313.95	0.136155468283	1310.18	977018.1	0.134099869798	5455.2	3968708.21	0.13745530564	4221.59	3245997.03	0.130055263791	4281.69	3329868.89	0.12858434195	2221.16	1633229.67	0.135998019189	1947.31	1453872.03	0.13393957376	8310.86	6214228.67	0.133739204676	4070.75	3257217.06	0.124976319509	41956.38
Genetic Information Processing	Replication and repair	DNA replication	1.66360647853	0.0316650226793	1.71915323391	0.051087580279	0.00331358935448	0.00331358935448	-0.0555467553798	-0.0905203409984	-0.0205731697612		21964.0	1319951.0	1.66400116368	19646.9	1212139.09	1.62084534375	38239.94	2247201.69	1.70166924358	109917.53	6511313.95	1.68810060218	16072.49	977018.1	1.64505550102	67578.95	3968708.21	1.70279462294	52766.94	3245997.03	1.62560037832	54988.41	3329868.89	1.6513686219	27800.76	1633229.67	1.70219538076	24848.36	1453872.03	1.70911603547	102603.77	6214228.67	1.65111030586	53041.5	3257217.06	1.62843000706	516086.1
Organismal Systems	Nervous system	GABAergic synapse	0.333584425416	0.0140332746201	0.345881943666	0.0138273207302	0.0370025564422	0.0370025564422	-0.0122975182494	-0.0237916541148	-0.000803382384032		4376.5	1319951.0	0.33156533841	3808.36	1212139.09	0.314185066006	7080.18	2247201.69	0.315066512788	22205.19	6511313.95	0.341024717446	3093.59	977018.1	0.316635894463	13722.2	3968708.21	0.345759861242	11573.86	3245997.03	0.356557935606	11385.64	3329868.89	0.341924573493	5518.84	1633229.67	0.337909609492	4789.39	1453872.03	0.329423078591	20883.69	6214228.67	0.336062464209	10309.75	3257217.06	0.316520201451	111618.81
Metabolism	Metabolism of other amino acids	Glutathione metabolism	0.161208212461	0.0144787717354	0.177728539987	0.0161845137383	0.0124498534001	0.0124498534001	-0.016520327526	-0.029152941741	-0.00388771331097		1845.25	1319951.0	0.139796856095	1743.61	1212139.09	0.143845703384	3359.95	2247201.69	0.149517064487	10357.44	6511313.95	0.159068355167	1842.19	977018.1	0.188552289871	6826.42	3968708.21	0.172006094648	5414.51	3245997.03	0.166805759523	5453.36	3329868.89	0.163771012618	2850.14	1633229.67	0.174509442998	2658.29	1453872.03	0.182842089616	9502.09	6214228.67	0.152908599033	4893.0	3257217.06	0.150220261956	47888.7
Metabolism	Carbohydrate metabolism	Glyoxylate and dicarboxylate metabolism	0.840982978202	0.0525711850545	0.802345123833	0.031207821444	0.0393133459881	0.0393133459881	0.038637854369	0.00209700172008	0.0751787070178		12082.5	1319951.0	0.915374888916	11013.69	1212139.09	0.908616023595	18678.75	2247201.69	0.831200425094	56242.86	6511313.95	0.863771282292	8684.64	977018.1	0.8888924371	33538.07	3968708.21	0.845062630593	25070.84	3245997.03	0.772361766455	27883.33	3329868.89	0.837370206489	13218.06	1633229.67	0.809320345007	10488.13	1453872.03	0.721392927547	54421.78	6214228.67	0.875760820691	26205.45	3257217.06	0.804534960897	270915.74
Environmental Information Processing	Signal transduction	HIF-1 signaling pathway	0.272297615729	0.0125953248844	0.282476123209	0.0113453475372	0.0447550486472	0.0447550486472	-0.0101785074799	-0.0200987292985	-0.000258285661268		3466.0	1319951.0	0.262585505068	3167.22	1212139.09	0.261291796142	6333.83	2247201.69	0.281854095615	17972.52	6511313.95	0.276019865391	2830.69	977018.1	0.28972748816	11635.4	3968708.21	0.293178520171	8729.18	3245997.03	0.268921379759	8830.33	3329868.89	0.265185516058	4481.32	1633229.67	0.274383945033	4222.88	1453872.03	0.290457475821	16173.43	6214228.67	0.260264481062	8237.33	3257217.06	0.252894721115	82967.54
Genetic Information Processing	Replication and repair	Homologous recombination	1.39563127119	0.0337689668348	1.43772508585	0.0501501067672	0.0210035990558	0.0210035990558	-0.0420938146597	-0.0772371164196	-0.00695051289971		19264.5	1319951.0	1.45948599607	16495.49	1212139.09	1.36085785337	31863.79	2247201.69	1.41793191692	93062.4	6511313.95	1.42924148205	13132.61	977018.1	1.34415217077	56461.8	3968708.21	1.42267450799	45458.82	3245997.03	1.4004578433	45483.53	3329868.89	1.3659255515	23291.28	1633229.67	1.42608724467	20553.25	1453872.03	1.41369044702	84916.03	6214228.67	1.36647739421	44508.58	3257217.06	1.3664603611	431942.64
Human Diseases	Neurodegenerative disease	Huntington disease	0.0381100071222	0.00736430072101	0.0469513961268	0.0107741519226	0.0242705857344	0.0242705857344	-0.00884138900459	-0.0164261835664	-0.00125659444274		419.5	1319951.0	0.0317814827975	472.97	1212139.09	0.0390194494924	1017.49	2247201.69	0.0452780898363	2223.71	6511313.95	0.0341514787503	559.25	977018.1	0.0572404953399	1376.64	3968708.21	0.0346873573757	1489.75	3245997.03	0.0458949896205	1182.05	3329868.89	0.035498394653	566.25	1633229.67	0.0346705677959	519.25	1453872.03	0.0357149727958	1896.29	6214228.67	0.0305152916106	1338.75	3257217.06	0.0411010373377	9421.28
Human Diseases	Infectious disease: bacterial	Legionellosis	0.133903658261	0.002924255716	0.13882499968	0.0041643086882	0.00219409802102	0.00219409802102	-0.00492134141859	-0.00787811324785	-0.00196456958932		1760.0	1319951.0	0.133338283012	1576.11	1212139.09	0.130027157197	3095.95	2247201.69	0.137769120314	8896.84	6511313.95	0.136636630768	1310.18	977018.1	0.134099869798	5468.2	3968708.21	0.137782868144	4240.59	3245997.03	0.130640600124	4388.02	3329868.89	0.131777560768	2247.16	1633229.67	0.137589956959	1975.64	1453872.03	0.135888163417	8301.86	6214228.67	0.13359437576	4202.75	3257217.06	0.129028858764	41806.05
Metabolism	Metabolism of cofactors and vitamins	Lipoic acid metabolism	0.079177195758	0.0130454230753	0.0929691011674	0.0195347720001	0.0479321668184	0.0479321668184	-0.0137919054094	-0.0274471536049	-0.000136657213817		814.5	1319951.0	0.0617068360871	869.25	1212139.09	0.0717120673008	1894.0	2247201.69	0.0842825994849	4772.26	6511313.95	0.0732918123231	818.58	977018.1	0.0837835041132	2694.5	3968708.21	0.0678936282897	3484.75	3245997.03	0.107355304635	2727.51	3329868.89	0.0819104322152	1469.75	1633229.67	0.0899904053298	1412.41	1453872.03	0.0971481650968	4015.5	6214228.67	0.0646178345413	2610.42	3257217.06	0.0801426479082	20644.84
Organismal Systems	Digestive system	Mineral absorption	0.0891507518237	0.00782767245712	0.0801141069948	0.0116663873515	0.0315957034978	0.0315957034978	0.0090366448289	0.000870067195493	0.0172032224623		1309.5	1319951.0	0.0992082281842	998.36	1212139.09	0.0823634852004	1858.85	2247201.69	0.0827184319179	5274.02	6511313.95	0.0809977838651	958.03	977018.1	0.0980565252578	3268.67	3968708.21	0.0823610562188	3005.0	3245997.03	0.0925755622149	2852.42	3329868.89	0.0856616309599	1437.3	1633229.67	0.0880035445352	1466.43	1453872.03	0.100863760341	4957.88	6214228.67	0.0797827093801	3301.17	3257217.06	0.101349401627	26809.55
Genetic Information Processing	Replication and repair	Mismatch repair	0.733078306563	0.0262153600526	0.76064695026	0.0151524791545	0.00490506413108	0.00490506413108	-0.0275686436966	-0.0456940109124	-0.00944327648073		9955.0	1319951.0	0.754194663287	9180.05	1212139.09	0.757342954759	16703.3	2247201.69	0.743293317833	48313.72	6511313.95	0.741996475228	6403.73	977018.1	0.65543616848	28990.67	3968708.21	0.730481266598	22965.64	3245997.03	0.707506500707	24452.0	3329868.89	0.734323206341	12358.81	1633229.67	0.756709863102	10526.5	1453872.03	0.724032086923	46262.5	6214228.67	0.744460856797	24395.08	3257217.06	0.748954692016	230604.42
Cellular Processes	Transport and catabolism	Mitophagy - animal	0.0227414587783	0.00919871822094	0.0321713642495	0.011062219249	0.0286427387771	0.0286427387771	-0.00942990547112	-0.0177913695577	-0.00106844138451		233.75	1319951.0	0.0177089907125	223.0	1212139.09	0.0183972286547	653.5	2247201.69	0.0290806118075	1146.67	6511313.95	0.0176104240835	477.25	977018.1	0.0488476109092	842.58	3968708.21	0.0212305857578	994.58	3245997.03	0.030640200555	764.0	3329868.89	0.0229438462966	373.92	1633229.67	0.0228945142786	351.75	1453872.03	0.0241940138294	692.17	6214228.67	0.0111384700621	523.75	3257217.06	0.0160796775392	4690.0
Metabolism	Glycan biosynthesis and metabolism	N-Glycan biosynthesis	0.0788532726955	0.0105467576525	0.0899441671877	0.0158399774442	0.0494671998119	0.0494671998119	-0.0110908944922	-0.0221536567276	-2.81322567645e-05		1281.5	1319951.0	0.0970869373181	1132.0	1212139.09	0.0933886225879	1468.89	2247201.69	0.0653652943809	4408.76	6511313.95	0.0677092217309	772.83	977018.1	0.0791008887143	2715.83	3968708.21	0.0684310827679	2871.33	3245997.03	0.088457567073	2597.5	3329868.89	0.0780060742872	1288.42	1633229.67	0.0788878639463	1189.58	1453872.03	0.08182150667	3755.5	6214228.67	0.0604338880886	2777.75	3257217.06	0.0852798554359	25581.64
Metabolism	Glycan biosynthesis and metabolism	O-Antigen nucleotide sugar biosynthesis	0.311742104756	0.0169529977539	0.328154140447	0.0191148359835	0.03177758727	0.03177758727	-0.0164120356912	-0.0312728091516	-0.00155126223082		4695.75	1319951.0	0.355751842303	3749.47	1212139.09	0.309326712663	7036.15	2247201.69	0.313107187099	19797.91	6511313.95	0.304053992052	2984.58	977018.1	0.305478475783	11802.35	3968708.21	0.29738517864	10580.68	3245997.03	0.325960865097	10033.62	3329868.89	0.301321773663	5172.67	1633229.67	0.316714182642	4775.56	1453872.03	0.328471825681	17672.57	6214228.67	0.284388794466	10094.57	3257217.06	0.309913948443	94845.92
Human Diseases	Cancer: overview	Pathways in cancer	0.152906081596	0.00605899828558	0.160417689249	0.00735462113415	0.00987947766606	0.00987947766606	-0.00751160765238	-0.0130491982692	-0.00197401703557		1985.25	1319951.0	0.150403310426	1901.36	1212139.09	0.156859886434	3524.62	2247201.69	0.156844844665	9931.66	6511313.95	0.1525292756	1410.58	977018.1	0.144376035613	6134.15	3968708.21	0.154562887353	4654.6	3245997.03	0.14339507883	5273.33	3329868.89	0.158364493444	2611.1	1633229.67	0.159873412047	2091.83	1453872.03	0.143879925938	10144.96	6214228.67	0.163253728479	4895.58	3257217.06	0.150299470678	48290.28
Metabolism	Carbohydrate metabolism	Pentose and glucuronate interconversions	0.893855215842	0.073562212214	0.79940169611	0.0761664598647	0.00417155576838	0.00417155576838	0.0944535197318	0.0327569314354	0.156150108028		13457.5	1319951.0	1.01954542252	12484.22	1212139.09	1.02993295926	18921.72	2247201.69	0.842012538714	54816.53	6511313.95	0.841865872556	7999.96	977018.1	0.818813899149	32629.24	3968708.21	0.82216273592	32527.05	3245997.03	1.00206653609	28965.3	3329868.89	0.869863077402	13281.25	1633229.67	0.813189366074	12782.99	1453872.03	0.879237631389	54614.95	6214228.67	0.878869331984	28826.05	3257217.06	0.884990145545	289346.88
Cellular Processes	Transport and catabolism	Peroxisome	0.205857109847	0.014537516244	0.191106724486	0.0147723527909	0.0187320730078	0.0187320730078	0.0147503853608	0.0026687267414	0.0268320439802		3271.5	1319951.0	0.247850109587	2649.86	1212139.09	0.218610225663	4231.69	2247201.69	0.188309310145	13339.33	6511313.95	0.204863873904	1996.16	977018.1	0.204311465673	8034.57	3968708.21	0.202447989997	6220.52	3245997.03	0.191636651005	6589.04	3329868.89	0.19787685995	3315.18	1633229.67	0.20298308688	2819.18	1453872.03	0.19390840059	13227.58	6214228.67	0.212859563148	6555.5	3257217.06	0.201260765839	65976.94
Metabolism	Metabolism of cofactors and vitamins	Porphyrin metabolism	2.42732420948	0.139625253622	2.29274897996	0.173447929403	0.0421065032174	0.0421065032174	0.134575229521	0.00519951709898	0.263950941943		34419.25	1319951.0	2.60761573725	29099.22	1212139.09	2.40065024221	58646.87	2247201.69	2.60977331323	163626.16	6511313.95	2.51295147579	23589.58	977018.1	2.41444656962	96622.94	3968708.21	2.43461939975	74301.92	3245997.03	2.28903228541	78699.84	3329868.89	2.36345161326	38087.23	1633229.67	2.33201923156	30945.87	1453872.03	2.12851402059	162312.47	6214228.67	2.61194878109	75444.06	3257217.06	2.31621223303	799067.67
Genetic Information Processing	Folding, sorting and degradation	Protein processing in endoplasmic reticulum	0.0515151045879	0.00926556226491	0.0672555081114	0.0140170319542	0.0029076818664	0.0029076818664	-0.0157404035235	-0.0255091036265	-0.00597170342053		560.75	1319951.0	0.0424826376131	625.61	1212139.09	0.0516120637608	1585.53	2247201.69	0.0705557497155	3113.81	6511313.95	0.0478215307066	476.5	977018.1	0.0487708467223	2363.65	3968708.21	0.0595571625559	1733.33	3245997.03	0.0533990014156	1817.29	3329868.89	0.0545754220371	894.42	1633229.67	0.0547638838817	905.25	1453872.03	0.0622647648019	2105.21	6214228.67	0.0338772535063	1630.92	3257217.06	0.0500709645675	12596.32
Human Diseases	Cancer: overview	Proteoglycans in cancer	0.133903658261	0.002924255716	0.13882499968	0.0041643086882	0.00219409802102	0.00219409802102	-0.00492134141859	-0.00787811324785	-0.00196456958932		1760.0	1319951.0	0.133338283012	1576.11	1212139.09	0.130027157197	3095.95	2247201.69	0.137769120314	8896.84	6511313.95	0.136636630768	1310.18	977018.1	0.134099869798	5468.2	3968708.21	0.137782868144	4240.59	3245997.03	0.130640600124	4388.02	3329868.89	0.131777560768	2247.16	1633229.67	0.137589956959	1975.64	1453872.03	0.135888163417	8301.86	6214228.67	0.13359437576	4202.75	3257217.06	0.129028858764	41806.05
Metabolism	Nucleotide metabolism	Pyrimidine metabolism	3.03764840497	0.069359422029	3.12148707697	0.0512143259626	0.00248239391468	0.00248239391468	-0.0838386720048	-0.134753080527	-0.0329242634832		39309.5	1319951.0	2.97810297503	35918.11	1212139.09	2.96320037002	69356.55	2247201.69	3.0863518085	199515.58	6511313.95	3.0641370011	28200.75	977018.1	2.88641019035	122776.39	3968708.21	3.0936109057	99911.75	3245997.03	3.07799881135	101167.64	3329868.89	3.03818688789	50196.2	1633229.67	3.07343179726	46084.52	1453872.03	3.16977829197	190403.09	6214228.67	3.0639858961	97504.23	3257217.06	2.99348272479	946259.94
Organismal Systems	Endocrine system	Renin-angiotensin system	0.00678549587233	0.00394252423676	0.0140195741069	0.00572198850844	0.00115811384753	0.00115811384753	-0.00723407823454	-0.0112723244231	-0.00319583204598		43.5	1319951.0	0.00329557688126	52.0	1212139.09	0.00428993672665	223.0	2247201.69	0.00992345284326	384.0	6511313.95	0.00589742720054	108.0	977018.1	0.0110540429087	159.0	3968708.21	0.00400634139843	452.0	3245997.03	0.0139248433015	232.0	3329868.89	0.00696724128379	183.0	1633229.67	0.0112047927711	154.0	1453872.03	0.0105924040646	69.0	6214228.67	0.00111035502013	117.0	3257217.06	0.00359202343119	742.0
Metabolism	Metabolism of cofactors and vitamins	Riboflavin metabolism	0.513872923358	0.0278745883667	0.544161245004	0.0362837343291	0.0272113448184	0.0272113448184	-0.0302883216455	-0.0568688893481	-0.00370775394286		6466.5	1319951.0	0.489904549487	6001.05	1212139.09	0.495079322951	11804.5	2247201.69	0.525297753759	34023.06	6511313.95	0.522522186171	4758.17	977018.1	0.487009401361	19974.3	3968708.21	0.503294748394	16871.95	3245997.03	0.519777123764	17976.19	3329868.89	0.539846780574	9092.45	1633229.67	0.556715945529	6605.45	1453872.03	0.454335035251	33584.45	6214228.67	0.540444386318	16249.5	3257217.06	0.498876792694	172568.45
Genetic Information Processing	Translation	Ribosome	7.06014340298	0.157880778707	7.34487293997	0.220337030469	0.00104984283828	0.00104984283828	-0.284729536992	-0.442217957708	-0.127241116275		92741.75	1319951.0	7.02615097076	82753.05	1212139.09	6.82702593149	162794.76	2247201.69	7.24433239457	468272.23	6511313.95	7.19167027724	68784.39	977018.1	7.04023702324	290317.96	3968708.21	7.31517523179	224830.16	3245997.03	6.92638218464	231331.48	3329868.89	6.94716481765	118098.94	1633229.67	7.23100627972	104643.97	1453872.03	7.19760528029	437613.31	6214228.67	7.04211790777	221438.34	3257217.06	6.79839064824	2205685.66
Genetic Information Processing	Folding, sorting and degradation	RNA degradation	1.29762055457	0.0373031306346	1.35508235336	0.0602030485538	0.00847003951915	0.00847003951915	-0.0574617987894	-0.0986722348016	-0.0162513627771		17605.75	1319951.0	1.33381845235	15241.74	1212139.09	1.25742500392	30391.48	2247201.69	1.35241443326	85753.12	6511313.95	1.31698641255	13182.91	977018.1	1.34930048891	52297.78	3968708.21	1.31775321421	42373.64	3245997.03	1.30541216176	42279.81	3329868.89	1.26971395561	21213.81	1633229.67	1.2988871308	19199.69	1453872.03	1.32059009348	78184.32	6214228.67	1.258150032	40300.41	3257217.06	1.23726510262	394602.16
Genetic Information Processing	Folding, sorting and degradation	Sulfur relay system	0.606424596134	0.0297532221537	0.57619764881	0.0327070445623	0.0231417020026	0.0231417020026	0.0302269473244	0.0044981192306	0.0559557754183		7712.0	1319951.0	0.584264112834	6794.16	1212139.09	0.560509932899	13515.54	2247201.69	0.601438671933	40577.02	6511313.95	0.623177139232	6497.69	977018.1	0.665053185811	25369.35	3968708.21	0.639234447523	18787.37	3245997.03	0.578785803757	19953.05	3329868.89	0.599214283179	9695.08	1633229.67	0.593614001636	8675.07	1453872.03	0.596687316421	40348.17	6214228.67	0.649286856707	18701.42	3257217.06	0.57415332339	194912.47
Metabolism	Metabolism of terpenoids and polyketides	Terpenoid backbone biosynthesis	1.2748479096	0.0188362370082	1.31199185164	0.040397930048	0.00774154571963	0.00774154571963	-0.0371439420364	-0.0632371326561	-0.0110507514167		17116.5	1319951.0	1.29675268249	15516.49	1212139.09	1.28009154461	29513.94	2247201.69	1.31336408883	83965.03	6511313.95	1.28952513494	12449.02	977018.1	1.27418519677	51316.51	3968708.21	1.29302804048	40968.82	3245997.03	1.26213362555	41715.01	3329868.89	1.25275232683	20949.78	1633229.67	1.28272100274	18255.31	1453872.03	1.2556338951	78548.66	6214228.67	1.26401302835	40710.5	3257217.06	1.24985529825	397003.87
Metabolism	Amino acid metabolism	Tryptophan metabolism	0.0183943123831	0.00557921835577	0.0240189751902	0.00616930023416	0.02451060662	0.02451060662	-0.00562466280707	-0.0104643243358	-0.00078500127829		252.25	1319951.0	0.0191105578919	229.25	1212139.09	0.0189128460497	532.82	2247201.69	0.0237103773271	1125.1	6511313.95	0.0172791545399	242.6	977018.1	0.024830655645	548.05	3968708.21	0.0138092792667	1036.0	3245997.03	0.0319162337619	391.29	3329868.89	0.0117509131118	310.15	1633229.67	0.0189899807539	273.38	1453872.03	0.01880358067	687.94	6214228.67	0.0110704004718	472.25	3257217.06	0.0144985732084	4554.63
Metabolism	Metabolism of cofactors and vitamins	Ubiquinone and other terpenoid-quinone biosynthesis	0.172743426767	0.0691778976166	0.244639097295	0.0544706013535	0.00868184085897	0.00868184085897	-0.0718956705281	-0.123723992744	-0.0200673483125		1387.5	1319951.0	0.105117538454	1555.5	1212139.09	0.128326857275	4367.82	2247201.69	0.194367066358	9231.59	6511313.95	0.141777682214	3587.33	977018.1	0.367171293961	6765.0	3968708.21	0.170458487801	6972.5	3245997.03	0.214803030796	6084.15	3329868.89	0.182714401107	2883.75	1633229.67	0.176567328709	3254.68	1453872.03	0.223862893903	5590.54	6214228.67	0.0899635384676	4632.92	3257217.06	0.14223553158	34151.08
Human Diseases	Drug resistance: antimicrobial	Vancomycin resistance	0.144695982417	0.00585376964991	0.150622460753	0.00367940709619	0.00706713229868	0.00706713229868	-0.005926478336	-0.0100455715389	-0.00180738513309		1762.0	1319951.0	0.133489803788	1731.11	1212139.09	0.142814468594	3176.95	2247201.69	0.141373603186	9774.45	6511313.95	0.150114862761	1388.11	977018.1	0.142076180574	5659.0	3968708.21	0.142590477822	4486.59	3245997.03	0.138219165284	4827.02	3329868.89	0.144961263024	2491.56	1633229.67	0.152554172004	2267.77	1453872.03	0.155981403673	8767.26	6214228.67	0.141083639911	4815.08	3257217.06	0.147828035753	46658.07
[truncated: 44 more columns]

## Sheet: Sham stressed
Level_1	Level_2	Level_3	f-Sham-Stress: mean rel. freq. (%)	f-Sham-Stress: std. dev. (%)	m-Sham-Stress: mean rel. freq. (%)	m-Sham-Stress: std. dev. (%)	p-values	p-values (corrected)	Difference between means	95.0% lower CI	95.0% upper CI	Note	C1	C1: parent seq. count	C1: rel. freq. (%)	C32	C32: parent seq. count	C32: rel. freq. (%)	C36	C36: parent seq. count	C36: rel. freq. (%)	C37	C37: parent seq. count	C37: rel. freq. (%)	C44	C44: parent seq. count	C44: rel. freq. (%)	C46	C46: parent seq. count	C46: rel. freq. (%)	C76	C76: parent seq. count	C76: rel. freq. (%)	C79	C79: parent seq. count	C79: rel. freq. (%)	C81	C81: parent seq. count	C81: rel. freq. (%)	C85	C85: parent seq. count	C85: rel. freq. (%)	C90	C90: parent seq. count	C90: rel. freq. (%)	C93	C93: parent seq. count	C93: rel. freq. (%)	C13
Metabolism	Amino acid metabolism	Arginine biosynthesis	0.721550418565	0.0299580509147	0.761199922964	0.0271662039888	0.00450021692281	0.00450021692281	-0.0396495043994	-0.065573032679	-0.0137259761197		13072.46	1723219.21	0.758606909913	14039.16	1828198.67	0.767923105425	23220.62	3143088.88	0.73878343523	25283.87	3797751.81	0.665758882227	39961.07	5401491.38	0.739815491476	37558.39	5163109.42	0.72743742084	26155.28	3639635.34	0.718623641016	21062.44	2973642.25	0.708304437092	26875.81	3907471.13	0.687805721549	59174.78	7875708.52	0.751358177486	20179.4	2872073.92	0.70260726437	33939.37	4907507.98	0.691580536156	15411.04
Metabolism	Biosynthesis of other secondary metabolites	Betalain biosynthesis	0.000102629124197	0.00020910915906	0.00045742619714	0.000473021261253	0.0470280988659	0.0470280988659	-0.000354797072943	-0.000704213045733	-5.38110015361e-06		0.0	1723219.21	0.0	0.0	1828198.67	0.0	0.0	3143088.88	0.0	28.0	3797751.81	0.000737278300448	0.0	5401491.38	0.0	1975-01-01	5163109.42	3.38943039483e-05	0.0	3639635.34	0.0	0.0	2973642.25	0.0	0.0	3907471.13	0.0	17.0	7875708.52	0.000215853595354	0.0	2872073.92	0.0	12.0	4907507.98	0.000244523290617	0.0
Metabolism	Metabolism of terpenoids and polyketides	Biosynthesis of ansamycins	0.363927698464	0.0151395549036	0.37814476551	0.0110610222312	0.022485298484	0.022485298484	-0.0142170670462	-0.0262095230482	-0.00222461104413		6718.64	1723219.21	0.389888875484	7038.84	1828198.67	0.38501504872	11398.29	3143088.88	0.362646124089	13302.34	3797751.81	0.350268808114	20023.0	5401491.38	0.370693917501	19515.99	5163109.42	0.37798908395	12620.66	3639635.34	0.346756167062	10126.66	2973642.25	0.340547354007	14019.26	3907471.13	0.358780897762	28700.93	7875708.52	0.3644234665	9988.32	2872073.92	0.347773778747	18273.05	4907507.98	0.372348859634	7350.86
Cellular Processes	Transport and catabolism	Efferocytosis	0.00693423857732	0.0035991549198	0.00256797599501	0.0011097671907	0.00202182950915	0.00202182950915	0.00436626258231	0.00190724862387	0.00682527654074		0.0	1723219.21	0.0	57.0	1828198.67	0.00311782307554	258.32	3143088.88	0.00821866672762	136.0	3797751.81	0.00358106603075	359.0	5401491.38	0.0066463125597	367.5	5163109.42	0.00711780382915	222.0	3639635.34	0.00609951215607	196.0	2973642.25	0.00659124344901	543.0	3907471.13	0.0138964558389	499.0	7875708.52	0.00633593788715	301.0	2872073.92	0.0104802316509	546.0	4907507.98	0.0111258097231	53.0
Human Diseases	Infectious disease: bacterial	Epithelial cell signaling in Helicobacter pylori infection	0.257327108752	0.00824742724211	0.267193982879	0.00782867361408	0.010457848121	0.010457848121	-0.00986687412789	-0.0171648833443	-0.00256886491143		4528.95	1723219.21	0.262819145337	4737.66	1828198.67	0.259143608282	8151.81	3143088.88	0.259356649183	10491.34	3797751.81	0.276251333022	13703.3	5401491.38	0.253694749023	13710.31	5163109.42	0.265543665352	9176.24	3639635.34	0.252119763185	7685.18	2973642.25	0.258443328211	10004.51	3907471.13	0.256035416953	19935.26	7875708.52	0.253123385018	6962.19	2872073.92	0.242409847167	12218.93	4907507.98	0.248984414285	5219.93
Metabolism	Lipid metabolism	Fatty acid biosynthesis	1.64657523028	0.0398931231209	1.678423267	0.0289366723937	0.0478904878501	0.0478904878501	-0.0318480367257	-0.0633702549733	-0.000325818478037		29206.96	1723219.21	1.694906825	29782.49	1828198.67	1.62906200998	50705.64	3143088.88	1.61324232104	64166.49	3797751.81	1.68959145332	88724.25	5401491.38	1.64258801428	87139.08	5163109.42	1.68772483617	61669.41	3639635.34	1.69438430609	48083.27	2973642.25	1.61698233875	61503.02	3907471.13	1.5739852696	128878.47	7875708.52	1.63640477136	45960.11	2872073.92	1.60024119435	82435.8	4907507.98	1.67978942339	32221.67
Metabolism	Lipid metabolism	Fatty acid degradation	0.164807694418	0.0150974711213	0.145948525932	0.0189974918211	0.0216096039208	0.0216096039208	0.0188591684862	0.00308698924008	0.0346313477323		2553.84	1723219.21	0.148201690486	3304.83	1828198.67	0.18076974096	5418.63	3143088.88	0.172398242839	4810.47	3797751.81	0.126666255213	8723.69	5401491.38	0.161505210067	8838.25	5163109.42	0.171180761069	6409.85	3639635.34	0.176112423395	4531.58	2973642.25	0.152391566269	6759.62	3907471.13	0.172992193035	13580.31	7875708.52	0.17243286703	5169.51	2872073.92	0.179992233626	8001.65	4907507.98	0.163049149031	2999.93
Metabolism	Carbohydrate metabolism	Galactose metabolism	1.60942853042	0.0789460841498	1.53396179027	0.0613447945013	0.0229880879788	0.0229880879788	0.0754667401498	0.0115156845212	0.139417795778		28558.31	1723219.21	1.65726506728	27492.29	1828198.67	1.50379116073	50511.28	3143088.88	1.60705859517	55414.69	3797751.81	1.45914458797	85910.97	5401491.38	1.59050462097	81930.73	5163109.42	1.58684860876	61109.55	3639635.34	1.67900199584	51367.73	2973642.25	1.72743476456	64856.34	3907471.13	1.65980343404	122568.24	7875708.52	1.5562820753	45010.36	2872073.92	1.56717275578	84351.95	4907507.98	1.71883469867	30029.03
Metabolism	Lipid metabolism	Glycerophospholipid metabolism	1.2547987074	0.0213448652178	1.22434350311	0.0218485122682	0.00410836553931	0.00410836553931	0.0304552042894	0.0108023403847	0.0501080681941		21909.97	1723219.21	1.27145576563	22483.33	1828198.67	1.22980780858	40572.98	3143088.88	1.29086327333	47585.12	3797751.81	1.25298130001	68069.39	5401491.38	1.2601962164	65505.38	5163109.42	1.26871957713	44502.66	3639635.34	1.22272304346	36164.71	2973642.25	1.21617555037	49312.38	3907471.13	1.26200241433	98475.9	7875708.52	1.25037512181	36643.7	2872073.92	1.27586200845	61659.03	4907507.98	1.25642240932	23036.56
Metabolism	Carbohydrate metabolism	Glycolysis /Gluconeogenesis	1.08149471807	0.0618690877354	1.02180281942	0.0256654141327	0.0102750344788	0.0102750344788	0.0596918986529	0.0163231775568	0.103060619749		16096.94	1723219.21	0.934120273648	18613.35	1828198.67	1.01812512532	34821.05	3143088.88	1.10786081239	39549.53	3797751.81	1.04139322364	57966.94	5401491.38	1.07316546342	55171.47	5163109.42	1.0685706134	39928.27	3639635.34	1.09704039746	32843.32	2973642.25	1.10448121323	46080.31	3907471.13	1.17928727985	84413.38	7875708.52	1.07181950406	32529.99	2872073.92	1.13263066711	56408.96	4907507.98	1.14944204329	20185.47
Environmental Information Processing	Signal transduction	HIF-1 signaling pathway	0.27610880263	0.00858779084126	0.267436431738	0.00995741543366	0.0461282133107	0.0461282133107	0.00867237089174	0.000164287023573	0.0171804547599		4506.41	1723219.21	0.261511128349	4877.66	1828198.67	0.266801419345	8929.77	3143088.88	0.284108096873	10974.39	3797751.81	0.288970700273	14942.97	5401491.38	0.276645262368	13907.56	5163109.42	0.269364037611	9717.92	3639635.34	0.267002572846	8251.18	2973642.25	0.27747722511	11245.26	3907471.13	0.287788690585	21320.46	7875708.52	0.270711643859	8052.23	2872073.92	0.280362909322	13866.75	4907507.98	0.282561945014	5133.68
Metabolism	Amino acid metabolism	Histidine metabolism	1.25630009709	0.0371014085881	1.31785949417	0.0496761203363	0.00494252638331	0.00494252638331	-0.0615593970826	-0.102011030961	-0.021107763204		22488.93	1723219.21	1.30505334838	23904.97	1828198.67	1.307569598	39900.49	3143088.88	1.26946744185	47596.48	3797751.81	1.25328042435	68684.77	5401491.38	1.27158899585	65000.99	5163109.42	1.258950464	44655.23	3639635.34	1.22691494692	38163.4	2973642.25	1.28338908287	46380.83	3907471.13	1.1869781876	100384.06	7875708.52	1.27460354513	34207.08	2872073.92	1.19102366279	61185.9	4907507.98	1.24678146728	26123.15
Metabolism	Xenobiotics biodegradation and metabolism	Nitrotoluene degradation	0.00605786912972	0.00263248143445	0.00369555024625	0.00234544142024	0.0412402993682	0.0412402993682	0.00236231888346	0.000103123200697	0.00462151456623		49.0	1723219.21	0.00284351519039	92.0	1828198.67	0.00503227584122	88.33	3143088.88	0.00281029278434	235.17	3797751.81	0.00619234778273	267.5	5401491.38	0.00495233596022	203.25	5163109.42	0.00393658130143	446.83	3639635.34	0.0122767793545	283.0	2973642.25	0.00951694844933	277.0	3907471.13	0.00708898391784	357.5	7875708.52	0.00453927413759	208.5	2872073.92	0.00725956245583	306.5	4907507.98	0.00624553238118	109.0
Genetic Information Processing	Replication and repair	Nucleotide excision repair	1.10700235835	0.0141893905505	1.08950480032	0.021984604138	0.0469975485364	0.0469975485364	0.0174975580214	0.000260590089115	0.0347345259537		18959.47	1723219.21	1.10023552952	19935.8	1828198.67	1.0904613556	35647.46	3143088.88	1.13415373733	42740.29	3797751.81	1.12541029899	59609.22	5401491.38	1.10356965894	56367.41	5163109.42	1.09173378704	39864.66	3639635.34	1.0952926949	32521.71	2973642.25	1.09366585708	43355.3	3907471.13	1.10954882474	86573.98	7875708.52	1.0992532263	32302.17	2872073.92	1.12469842002	54768.03	4907507.98	1.11600490969	20815.81
Metabolism	Amino acid metabolism	Phenylalanine, tyrosine and tryptophan biosynthesis	1.7763650975	0.0618748648806	1.83125083975	0.0355603257702	0.0215013940006	0.0215013940006	-0.0548857422569	-0.100677172963	-0.0090943115503		32845.07	1723219.21	1.90602970356	33053.29	1828198.67	1.80797035587	56623.84	3143088.88	1.80153480101	68801.07	3797751.81	1.81162628424	96372.63	5401491.38	1.78418557432	92109.53	5163109.42	1.78399337506	64952.82	3639635.34	1.78459691514	51908.06	2973642.25	1.74560541033	64242.01	3907471.13	1.64408150087	139875.14	7875708.52	1.77603246292	48515.6	2872073.92	1.68921836107	87427.57	4907507.98	1.78150642559	34972.01
Environmental Information Processing	Membrane transport	Phosphotransferase system (PTS)	0.888242788139	0.104004803933	0.736107945417	0.11820002459	0.00541350220314	0.00541350220314	0.152134842722	0.0503654919363	0.253904193509		11438.13	1723219.21	0.663765232747	16543.99	1828198.67	0.904933926027	30868.01	3143088.88	0.982091540472	31365.3	3797751.81	0.825891252751	52800.44	5401491.38	0.977515954122	40548.61	5163109.42	0.785352521156	32787.55	3639635.34	0.900847116184	22260.33	2973642.25	0.748588032067	37003.35	3907471.13	0.946989722225	74813.5	7875708.52	0.949927232706	29159.16	2872073.92	1.0152649553	47001.46	4907507.98	0.957745971918	18117.13
Metabolism	Lipid metabolism	Primary bile acid biosynthesis	0.0852699558084	0.00782479327677	0.0781155976261	0.00748018597894	0.0441517377906	0.0441517377906	0.00715435818232	0.000205558509925	0.0141031578547		1551.67	1723219.21	0.090044841132	1506.83	1828198.67	0.0824215674547	2781.27	3143088.88	0.0884884298913	2641.5	3797751.81	0.0695543082369	4915.9	5401491.38	0.0910100498948	3829.67	5163109.42	0.0741737137153	2998.65	3639635.34	0.0823887483189	2804.09	2973642.25	0.0942981624639	3016.7	3907471.13	0.0772033855052	7085.71	7875708.52	0.0899691752432	2532.26	2872073.92	0.0881683435223	4687.59	4907507.98	0.095518744322	1434.34
Metabolism	Carbohydrate metabolism	Pyruvate metabolism	1.42729762934	0.0434563859218	1.47439187372	0.0509501069231	0.0347280420523	0.0347280420523	-0.0470942443795	-0.0904489112499	-0.00373957750915		24043.78	1723219.21	1.39528272784	26747.34	1828198.67	1.46304340108	44688.42	3143088.88	1.42179943699	55965.59	3797751.81	1.47365053853	72005.7	5401491.38	1.33307071944	76405.87	5163109.42	1.4798421607	51085.46	3639635.34	1.40358731652	44328.23	2973642.25	1.49070487548	55071.13	3907471.13	1.40938034263	113260.66	7875708.52	1.43810121607	41089.4	2872073.92	1.43065259267	68138.6	4907507.98	1.38845622417	28863.13
Metabolism	Metabolism of cofactors and vitamins	Riboflavin metabolism	0.525373027664	0.0194811689514	0.553590085749	0.0248172603706	0.0096434625826	0.0096434625826	-0.0282170580849	-0.0487386316669	-0.00769548450282		8988.25	1723219.21	0.521596436939	9546.65	1828198.67	0.5221888713	15586.07	3143088.88	0.495883845321	20371.93	3797751.81	0.536420783116	30218.7	5401491.38	0.559451045537	28968.9	5163109.42	0.561074686657	18366.82	3639635.34	0.504633521885	15456.05	2973642.25	0.519768307704	19622.16	3907471.13	0.5021703129	41887.3	7875708.52	0.531854370862	14913.7	2872073.92	0.519265882962	26018.05	4907507.98	0.530168266787	10993.2
Metabolism	Lipid metabolism	Secondary bile acid biosynthesis	0.218742121906	0.0141327259572	0.231346639416	0.00912816482473	0.0241954076537	0.0241954076537	-0.0126045175099	-0.0233766420139	-0.00183239300588		4145.41	1723219.21	0.240561965416	3897.16	1828198.67	0.21316939258	7694.61	3143088.88	0.244810449013	8636.02	3797751.81	0.22739821958	12074.43	5401491.38	0.223538818274	11477.06	5163109.42	0.22228969147	7783.84	3639635.34	0.213863183337	5760.08	2973642.25	0.193704538601	7818.33	3907471.13	0.200086699041	17406.29	7875708.52	0.22101236931	6028.13	2872073.92	0.209887703726	10530.65	4907507.98	0.214582432528	4256.18
Organismal Systems	Endocrine system	Thyroid hormone synthesis	0.00433367681862	0.00329057334652	0.000300303156674	0.000907122944395	0.00185429961851	0.00185429961851	0.00403337366195	0.00179894837417	0.00626779894972		0.0	1723219.21	0.0	57.0	1828198.67	0.00311782307554	190.0	3143088.88	0.00604500881948	26.0	3797751.81	0.000684615564702	257.0	5401491.38	0.0047579452029	53.75	5163109.42	0.00104103933556	23.0	3639635.34	0.000631931439593	157.0	2973642.25	0.00527972051783	282.0	3907471.13	0.00721694391636	406.0	7875708.52	0.00515509174786	182.0	2872073.92	0.00633688425401	576.0	4907507.98	0.0117371179496	0.0
Metabolism	Amino acid metabolism	Valine, leucine and isoleucine biosynthesis	1.38181774768	0.051443727816	1.43085148697	0.0456311871106	0.0308537026633	0.0308537026633	-0.0490337392857	-0.0930921347151	-0.00497534385633		24753.48	1723219.21	1.43646727337	26521.14	1828198.67	1.45067056634	44172.33	3143088.88	1.40537960225	48142.56	3797751.81	1.26765945771	75650.86	5401491.38	1.40055504448	71402.32	5163109.42	1.38293253526	50586.4	3639635.34	1.3898755033	42569.07	2973642.25	1.43154644779	51179.27	3907471.13	1.30977986266	109645.26	7875708.52	1.39219550497	38323.4	2872073.92	1.33434587923	67743.5	4907507.98	1.38040529483	28631.92
Metabolism	Xenobiotics biodegradation and metabolism	Xylene degradation	0.015958790318	0.00330137400677	0.010416989994	0.00517185762958	0.0102174163691	0.0102174163691	0.00554180032405	0.00149680291895	0.00958679772916		321.0	1723219.21	0.0186279260431	277.5	1828198.67	0.0151788754993	496.5	3143088.88	0.0157965625204	403.5	3797751.81	0.0106247069368	680.0	5401491.38	0.012589115712	761.25	5163109.42	0.0147440222175	522.75	3639635.34	0.0143627026108	611.5	2973642.25	0.020564006985	785.16	3907471.13	0.0200938144871	1150.0	7875708.52	0.0146018608622	615.0	2872073.92	0.0214130978913	633.5	4907507.98	0.0129087920505	159.5
[truncated: 32 more columns]
