# Supplementary material for: Impact of Sex, Gonadectomy, and Repeated Restraint Stress on Gut Microbiome in Mice
Source: Mol Neurobiol. 2025 Nov 19;63(1):80. doi: 10.1007/s12035-025-05305-6 (PMC12627175; doi:10.1007/s12035-025-05305-6)
Supplement: Supplementary file 6 — (XLSX 197 KB) [file 12035_2025_5305_MOESM6_ESM.xlsx]

## Sheet: Title
Molecular Neurobiology
Impact of sex, gonadectomy and repeated restraint stress on gut microbiome in mice
Chahrazed Mekadim1*, Jakub Mrázek1, Martin Vodička2, Peter Ergang2, Kateřina Olša Fliegerová1, Tiziana Maria Mahayri1, Kallayanee Chawengsaksophak4, Jiří Pácha2,3
1 Laboratory of Anaerobic Microbiology, Institute of Animal Physiology and Genetics, Czech Academy of Sciences, v.v.i., Prague, Czech Republic.
2 Laboratory of Epithelial Physiology, Institute of Physiology, Czech Academy of Sciences, v.v.i., Prague, Czech Republic.
3 Department of Physiology, Faculty of Science, Charles University, Prague, Czech Republic.
4Laboratory of Cell Differentiation, Institute of Molecular Genetics, Czech Academy of Sciences, v.v.i., Prague, Czech Republic.
* Correspondence:
Chahrazed Mekadim
mekadim@iapg.cas.cz
Table S5 Predicted functional KEGG pathways at level 3 in the colonic microbiome of a) GNX females (a), sham females (b), stressed females (c), GNX males (d), sham males (e), stressed males (f), GNX stressed mice (g), and sham stressed mice (h).

## Sheet: GNX females
Level_1	Level_2	Level_3	f-Gonadectomy-Control: mean rel. freq. (%)	f-Gonadectomy-Control: std. dev. (%)	f-Gonadectomy-Stress: mean rel. freq. (%)	f-Gonadectomy-Stress: std. dev. (%)	p-values	p-values (corrected)	Difference between means	95.0% lower CI	95.0% upper CI	Note	CL33	CL33: parent seq. count	CL33: rel. freq. (%)	CL35	CL35: parent seq. count	CL35: rel. freq. (%)	CL4	CL4: parent seq. count	CL4: rel. freq. (%)	CL40	CL40: parent seq. count	CL40: rel. freq. (%)	CL45	CL45: parent seq. count	CL45: rel. freq. (%)	CL48	CL48: parent seq. count	CL48: rel. freq. (%)	CL74	CL74: parent seq. count	CL74: rel. freq. (%)	CL78	CL78: parent seq. count	CL78: rel. freq. (%)	CL83	CL83: parent seq. count	CL83: rel. freq. (%)	CL88	CL88: parent seq. count	CL88: rel. freq. (%)	CL91	CL91: parent seq. count	CL91: rel. freq. (%)	CL96	CL96: parent seq. count	CL96: rel. freq. (%)	CL2
Environmental Information Processing	Membrane transport	ABC transporters	6.08050299906	0.792505611493	6.6617833964	0.273144105452	0.0374204607121	0.0374204607121	-0.581280397337	-1.12331130841	-0.0392494862621		99153.95	1951553.28	5.08077084116	225999.5	4228240.38	5.34500122247	2285559.3	41535505.81	5.50266393879	373506.0	5401694.25	6.91460831942	153610.78	2973008.55	5.16684622384	376870.09	5235268.98	7.19867673351	239209.88	3961449.45	6.03844332786	81875.65	1602651.4	5.10876226733	136959.25	2173677.4	6.30080848244	227866.53	3235906.17	7.0418151216	151452.87	2436845.75	6.21511927868	543077.57	7700475.18	7.05252023162	899783.14
Cellular Processes	Cell growth and death	Apoptosis	0.0868011682544	0.0436392105813	0.0535132591761	0.0211206475341	0.035965412831	0.035965412831	0.0332879090783	0.00247702445456	0.064098793702		1943.5	1951553.28	0.099587339988	5066.5	4228240.38	0.11982525932	43914.0	41535505.81	0.105726412002	5813.5	5401694.25	0.10762364049	3886.17	2973008.55	0.130715063029	1385.5	5235268.98	0.0264647338139	3697.0	3961449.45	0.0933244269973	2835.0	1602651.4	0.176894363927	947.0	2173677.4	0.0435667224584	1328.5	3235906.17	0.0410549605028	1404.25	2436845.75	0.0576257237455	3019.0	7700475.18	0.039205372778	3622.5
Metabolism	Amino acid metabolism	Arginine biosynthesis	0.498578026188	0.106721262697	0.600996555966	0.103184148648	0.0287256706919	0.0287256706919	-0.102418529778	-0.193198211736	-0.0116388478194		11286.24	1951553.28	0.578320874744	18540.96	4228240.38	0.438502978395	215758.35	41535505.81	0.519455212576	26099.96	5401694.25	0.483180994556	9507.17	2973008.55	0.31978280049	38200.97	5235268.98	0.729684953074	19682.52	3961449.45	0.496851474402	5910.12	1602651.4	0.368771399694	9603.0	2173677.4	0.441785887823	17849.46	3235906.17	0.551606229052	10668.48	2436845.75	0.437798740441	47526.93	7700475.18	0.617194769012	96006.15
Metabolism	Carbohydrate metabolism	Ascorbate and aldarate metabolism	0.0115868782077	0.00910955013286	0.0248699719357	0.0117296695389	0.00583828045771	0.00583828045771	-0.013283093728	-0.0223156709057	-0.00425051655038		119.68	1951553.28	0.00613255099036	408.0	4228240.38	0.00964940408615	2801.0	41535505.81	0.00674362800061	2109.2	5401694.25	0.0390470082604	300.6	2973008.55	0.010110969913	621.4	5235268.98	0.0118694951945	433.2	3961449.45	0.0109353913376	2024-04-04	1602651.4	0.000274545044543	319.8	2173677.4	0.0147123947647	474.0	3235906.17	0.0146481379588	165.2	2436845.75	0.00677925551915	626.8	7700475.18	0.00813975742209	1648.85
Metabolism	Xenobiotics biodegradation and metabolism	Atrazine degradation	0.000789591636221	0.00103970240753	0.00212323975289	0.00143670976856	0.0177053325219	0.0177053325219	-0.00133364811667	-0.00241226071324	-0.000255035520104		18.67	1951553.28	0.000956673855197	26.0	4228240.38	0.00061491300549	93.0	41535505.81	0.000223904821156	210.0	5401694.25	0.0038876691327	0.0	2973008.55	0.0	42.0	5235268.98	0.000802251043078	40.0	3961449.45	0.00100973142545	0.0	1602651.4	0.0	0.0	2173677.4	0.0	46.0	3235906.17	0.00142154925339	0.0	2436845.75	0.0	43.0	7700475.18	0.000558407098197	84.0
Cellular Processes	Cell motility	Bacterial chemotaxis	0.0972424964546	0.0384207555483	0.145784860648	0.0406608729407	0.00729901191833	0.00729901191833	-0.0485423641935	-0.0826594846995	-0.0144252436874		1882.2	1951553.28	0.0964462522899	3425.82	4228240.38	0.0810223566334	43792.35	41535505.81	0.105433530051	4478.88	5401694.25	0.0829162072622	1173.19	2973008.55	0.0394613732275	9674.86	5235268.98	0.184801583968	3291.91	3961449.45	0.0830986244189	1023.61	1602651.4	0.0638697847829	1382.1	2173677.4	0.0635834921962	3966.98	3235906.17	0.122592553418	2223.39	2436845.75	0.0912404898833	11738.89	7700475.18	0.152443709324	26774.9
Cellular Processes	Cellular community - prokaryotes	Biofilm formation - Escherichia coli	0.0594751620893	0.0264094564431	0.0388222632214	0.0115271990404	0.0304614635402	0.0304614635402	0.0206528988678	0.00223274151879	0.0390730562169		2305.25	1951553.28	0.118123856706	2939.58	4228240.38	0.0695225374107	26392.0	41535505.81	0.0635408176338	3362.75	5401694.25	0.0622536160761	2227.92	2973008.55	0.0749382305005	1175.25	5235268.98	0.0224487032947	2384.0	3961449.45	0.0601799929569	1452.0	1602651.4	0.0905998646992	1157.0	2173677.4	0.0532277696773	947.75	3235906.17	0.0292885501065	977.0	2436845.75	0.0400928126042	2270.5	7700475.18	0.0294851934059	3151.25
Metabolism	Metabolism of terpenoids and polyketides	Biosynthesis of siderophore group nonribosomal peptides	0.0460918456549	0.0211826431427	0.0304281257275	0.00929861567342	0.0392697531825	0.0392697531825	0.0156637199274	0.000880232158691	0.0304472076961		1090.25	1951553.28	0.0558657563272	2819.25	4228240.38	0.0666766727203	25247.5	41535505.81	0.0607853437863	3122.75	5401694.25	0.0578105656387	2053.42	2973008.55	0.0690687552849	729.75	5235268.98	0.0139391118735	1165.0	3961449.45	0.0294084277663	1322.5	1602651.4	0.0825195048655	810.5	2173677.4	0.0372870417662	780.25	3235906.17	0.0241122566295	863.5	2436845.75	0.0354351521839	1555.0	7700475.18	0.0201935590162	2211.25
Cellular Processes	Cell growth and death	Cell cycle - Caulobacter	1.17983129905	0.0343797044477	1.14652860791	0.0365037315665	0.034107308098	0.034107308098	0.0333026911396	0.00272344438312	0.063881937896		23303.48	1951553.28	1.19409909219	52268.42	4228240.38	1.23617427825	491718.13	41535505.81	1.18385010706	63778.76	5401694.25	1.18071769797	36829.13	2973008.55	1.2387831848	59997.38	5235268.98	1.1460228735	44941.3	3961449.45	1.13446607277	19479.97	1602651.4	1.21548391622	25652.4	2173677.4	1.18013832227	37212.96	3235906.17	1.15000120662	27863.65	2436845.75	1.14343101117	88925.69	7700475.18	1.15480782577	151552.81
Metabolism	Metabolism of other amino acids	D-Amino acid metabolism	0.144985718486	0.00837708834315	0.136991876018	0.00604960057952	0.0170645736812	0.0170645736812	0.00799384246844	0.00158569079124	0.0144019941456		2742.09	1951553.28	0.14050807775	6333.74	4228240.38	0.149796119207	62149.15	41535505.81	0.149628971137	6992.88	5401694.25	0.129457160594	4734.85	2973008.55	0.159261230513	6987.71	5235268.98	0.133473753244	5539.87	3961449.45	0.139844520798	2439.56	1602651.4	0.152220252015	3292.55	2173677.4	0.151473719145	4683.33	3235906.17	0.144730092715	3679.53	2436845.75	0.150995605692	10660.47	7700475.18	0.138439119026	17612.02
Organismal Systems	Digestive system	Fat digestion and absorption	0.0578009521964	0.0177345945967	0.0728416067599	0.0131472758236	0.0326647978019	0.0326647978019	-0.0150406545635	-0.0287108676722	-0.00137044145478		1076.11	1951553.28	0.055141205266	1679.82	4228240.38	0.0397285832647	17638.65	41535505.81	0.0424664384266	3665.02	5401694.25	0.0678494529749	1246.33	2973008.55	0.0419215074239	4441.35	5235268.98	0.0848351826232	2299.67	3961449.45	0.0580512266792	497.49	1602651.4	0.0310416850477	1604.5	2173677.4	0.0738150012509	2816.83	3235906.17	0.0870491865962	1069.83	2436845.75	0.0439022453514	5221.67	7700475.18	0.0678097114521	10687.67
Cellular Processes	Cell motility	Flagellar assembly	1.45482948304	0.482912038128	1.9549295867	0.462064632081	0.018739354538	0.018739354538	-0.500100103658	-0.908975472623	-0.0912247346934		36931.7	1951553.28	1.89242591419	50720.91	4228240.38	1.19957489266	640979.18	41535505.81	1.54320783508	72587.41	5401694.25	1.34378968228	21850.16	2973008.55	0.734951132246	130349.68	5235268.98	2.48983730345	47503.2	3961449.45	1.19913684624	17004.17	1602651.4	1.06100241138	20927.6	2173677.4	0.962773960846	51483.49	3235906.17	1.59100688633	32318.35	2436845.75	1.32623700125	162788.81	7700475.18	2.11400993049	345471.54
Metabolism	Metabolism of cofactors and vitamins	Folate biosynthesis	1.13673511884	0.170493523692	1.01247830865	0.0706574737663	0.0408060242161	0.0408060242161	0.124256810196	0.00595546482923	0.242558155563		25584.58	1951553.28	1.31098547307	55199.41	4228240.38	1.30549365786	501296.62	41535505.81	1.20691107577	70293.88	5401694.25	1.30133022616	36743.61	2973008.55	1.2359066374	53728.63	5235268.98	1.02628213002	42844.73	3961449.45	1.0815417574	22423.51	1602651.4	1.39915080722	22355.8	2173677.4	1.02847828293	29191.64	3235906.17	0.90211639233	21303.42	2436845.75	0.874221111451	74571.7	7700475.18	0.968403874526	122618.85
Metabolism	Metabolism of other amino acids	Glutathione metabolism	0.224989145525	0.0377707988333	0.194556368335	0.0296246559874	0.0446347761791	0.0446347761791	0.0304327771903	0.000800740345047	0.0600648140356		4179.51	1951553.28	0.21416325359	10179.15	4228240.38	0.240741989224	88934.48	41535505.81	0.214116761709	11650.01	5401694.25	0.215673258441	8494.54	2973008.55	0.28572201718	7972.69	5235268.98	0.152288068301	9566.57	3961449.45	0.241491659069	4175.12	1602651.4	0.260513296903	5784.85	2173677.4	0.266131947639	6477.91	3235906.17	0.200188437479	5907.23	2436845.75	0.242412963562	12815.6	7700475.18	0.166426093201	19447.95
Genetic Information Processing	Replication and repair	Homologous recombination	1.52240930456	0.0692381556665	1.45476304854	0.0480280623731	0.0140460130648	0.0140460130648	0.0676462560269	0.0152643986515	0.120028113402		30148.97	1951553.28	1.54487045314	66555.48	4228240.38	1.57407039379	647622.15	41535505.81	1.5592013083	78676.78	5401694.25	1.45652042412	48768.65	2973008.55	1.64038041532	72359.28	5235268.98	1.38215018706	59148.5	3961449.45	1.49310248046	25856.36	1602651.4	1.61334897907	33052.45	2173677.4	1.52057752452	48493.13	3235906.17	1.4985950597	37423.6	2436845.75	1.53573938769	111684.23	7700475.18	1.4503550416	191579.68
Human Diseases	Infectious disease: bacterial	Legionellosis	0.146413298015	0.00726992228878	0.140056099774	0.00634548797749	0.0366525374705	0.0366525374705	0.00635719824133	0.000431825410923	0.0122825710717		2903.26	1951553.28	0.148766627576	6351.74	4228240.38	0.150221828211	61542.15	41535505.81	0.148167570853	7422.88	5401694.25	0.137417625961	4775.85	2973008.55	0.160640304919	6985.71	5235268.98	0.133435550813	5715.87	3961449.45	0.14428733907	2463.06	1602651.4	0.153686572139	3277.55	2173677.4	0.150783644344	4644.33	3235906.17	0.143524866174	3608.53	2436845.75	0.148082003139	10622.47	7700475.18	0.137945642986	17588.02
Metabolism	Glycan biosynthesis and metabolism	Lipopolysaccharide biosynthesis	0.745026789197	0.268801371424	0.514740284665	0.148580760042	0.0225440613097	0.0225440613097	0.230286504532	0.0366618749117	0.423911134153		19682.78	1951553.28	1.00856995306	37350.75	4228240.38	0.883363920762	342620.0	41535505.81	0.824884621767	42558.26	5401694.25	0.787868732111	30509.13	2973008.55	1.02620391051	17538.16	5235268.98	0.335000170326	31698.01	3961449.45	0.800161920531	19934.47	1602651.4	1.24384317138	14106.75	2173677.4	0.648980846928	12844.06	3235906.17	0.396923128337	13961.99	2436845.75	0.572953376306	31692.67	7700475.18	0.411567718344	41419.48
Cellular Processes	Transport and catabolism	Mitophagy - animal	0.0560675101288	0.0232026970883	0.0360332937578	0.0119045667236	0.0204746804481	0.0204746804481	0.020034216371	0.00351842945899	0.036550003283		1579.25	1951553.28	0.0809227201832	2942.91	4228240.38	0.0696012935764	26219.67	41535505.81	0.0631259195926	3168.75	5401694.25	0.0586621503059	2341.42	2973008.55	0.0787559120878	1004.92	5235268.98	0.0191951932907	2377.5	3961449.45	0.0600159116002	1576.0	1602651.4	0.0983370432272	1061.0	2173677.4	0.0488112909487	911.92	3235906.17	0.0281812868511	979.0	2436845.75	0.0401748859155	2081.17	7700475.18	0.0270265139664	2643.92
Metabolism	Metabolism of cofactors and vitamins	Nicotinate and nicotinamide metabolism	0.964890898423	0.0518470997055	0.92332344943	0.022668437984	0.0271030161092	0.0271030161092	0.0415674489938	0.00539850057407	0.0777363974135		20582.75	1951553.28	1.05468552721	42045.94	4228240.38	0.994407512848	413113.75	41535505.81	0.994603874309	51876.36	5401694.25	0.960372016613	29358.9	2973008.55	0.987514818953	49614.38	5235268.98	0.947694954921	37321.99	3961449.45	0.942129654084	16437.72	1602651.4	1.02565785672	21347.7	2173677.4	0.982100655783	30078.14	3235906.17	0.929512118703	20789.86	2436845.75	0.853146326558	69832.95	7700475.18	0.906865464373	119925.02
Metabolism	Metabolism of cofactors and vitamins	One carbon pool by folate	0.531136292065	0.0223888048199	0.511625440152	0.0137589041026	0.0227486772297	0.0227486772297	0.0195108519126	0.00305330488394	0.0359683989413		10345.54	1951553.28	0.530118245093	23327.96	4228240.38	0.551717922906	228723.33	41535505.81	0.550669422557	29149.86	5401694.25	0.539642909259	16453.6	2973008.55	0.553432649899	26685.66	5235268.98	0.509728537386	19942.38	3961449.45	0.503411194607	9252.37	1602651.4	0.577316439495	11063.3	2173677.4	0.508966969984	16860.65	3235906.17	0.521048791721	12361.52	2436845.75	0.507275439982	40066.11	7700475.18	0.520306981887	68759.06
Metabolism	Metabolism of cofactors and vitamins	Pantothenate and CoA biosynthesis	1.04008011336	0.0616747062443	0.989122527831	0.0282195851355	0.0239235690946	0.0239235690946	0.0509575855323	0.00771462475145	0.0942005463131		21888.47	1951553.28	1.12159223242	46130.69	4228240.38	1.09101389359	455929.41	41535505.81	1.0976859463	55952.93	5401694.25	1.03584037545	32399.32	2973008.55	1.08978226786	52450.68	5235268.98	1.00187173191	39737.99	3961449.45	1.00311743218	18230.56	1602651.4	1.13752497892	21794.2	2173677.4	1.00264188237	31671.72	3235906.17	0.978758911294	23033.36	2436845.75	0.945212063587	75150.45	7700475.18	0.975919644481	124386.35
Metabolism	Carbohydrate metabolism	Pentose and glucuronate interconversions	0.757545441727	0.10580831658	0.866715976685	0.108141289219	0.0225567477244	0.0225567477244	-0.109170534958	-0.201527399268	-0.0168136706476		13030.47	1951553.28	0.667697373858	28180.59	4228240.38	0.666485049745	312410.04	41535505.81	0.752151764876	46077.53	5401694.25	0.853019957581	16643.03	2973008.55	0.559804310015	50063.09	5235268.98	0.956265861243	32786.25	3961449.45	0.827632673692	10063.71	1602651.4	0.627941297777	16454.35	2173677.4	0.756982153838	26162.55	3235906.17	0.808507683027	19110.3	2436845.75	0.784222801135	63901.19	7700475.18	0.829834373935	123806.1
Metabolism	Amino acid metabolism	Phenylalanine metabolism	0.213424809243	0.0465945998309	0.261521066874	0.0494965036694	0.024878703269	0.024878703269	-0.0480962576313	-0.0895499510382	-0.00664256422445		4834.41	1951553.28	0.247721138313	8033.31	4228240.38	0.189991799851	87078.71	41535505.81	0.209648849344	11342.76	5401694.25	0.209985228246	4208.32	2973008.55	0.141550887904	15141.59	5235268.98	0.289222770747	8430.35	3961449.45	0.212809733064	2720.47	1602651.4	0.169748081211	3631.5	2173677.4	0.167067109406	8462.97	3235906.17	0.261533232282	4247.65	2436845.75	0.17430935052	22139.6	7700475.18	0.287509530029	45927.82
Metabolism	Carbohydrate metabolism	Propanoate metabolism	0.204130107227	0.0401093854916	0.240525949731	0.0320029113104	0.0262040061643	0.0262040061643	-0.0363958425043	-0.0680422301264	-0.00474945488231		3792.96	1951553.28	0.194355954248	6941.4	4228240.38	0.164167582166	81588.69	41535505.81	0.196431194008	11006.89	5401694.25	0.203767364286	4501.67	2973008.55	0.151417997099	15530.28	5235268.98	0.296647222126	8424.39	3961449.45	0.212659283081	2591.53	1602651.4	0.161702663474	3943.3	2173677.4	0.181411464277	7092.37	3235906.17	0.21917724518	4963.76	2436845.75	0.203696110023	20339.05	7700475.18	0.264127206758	36467.0
Organismal Systems	Digestive system	Protein digestion and absorption	0.086511782122	0.0408302603011	0.0527715343184	0.0206335289931	0.0253298281554	0.0253298281554	0.0337402478036	0.00474119290687	0.0627393027004		1877.25	1951553.28	0.0961926081772	5113.25	4228240.38	0.120930920205	44593.5	41535505.81	0.107362361744	5818.75	5401694.25	0.107720832219	3800.59	2973008.55	0.127836497477	1046.25	5235268.98	0.0199846465195	3241.0	3961449.45	0.0818134887472	2657.5	1602651.4	0.165818967244	1602.5	2173677.4	0.0737229912774	1377.75	3235906.17	0.0425769453012	1388.25	2436845.75	0.0569691372546	2865.5	7700475.18	0.0372119892996	3822.25
Genetic Information Processing	Folding, sorting and degradation	Protein processing in endoplasmic reticulum	0.113004486146	0.0297479628628	0.0851114251699	0.0259820100467	0.0261182453889	0.0261182453889	0.027893060976	0.00364082592035	0.0521452960317		2490.67	1951553.28	0.127625006477	5395.33	4228240.38	0.127602253304	43007.17	41535505.81	0.10354314739	5922.0	5401694.25	0.109632269542	4860.34	2973008.55	0.163482207275	2350.88	5235268.98	0.0449046650512	5038.0	3961449.45	0.127175673036	2280.5	1602651.4	0.142295448655	2462.5	2173677.4	0.113287279888	2988.67	3235906.17	0.0923596001549	3079.75	2436845.75	0.126382640346	5988.17	7700475.18	0.0777636426328	5482.67
Human Diseases	Cancer: overview	Proteoglycans in cancer	0.146411893594	0.00726958487855	0.140056099774	0.00634548797749	0.036685259648	0.036685259648	0.00635579382041	0.00043058945705	0.0122809981838		2903.26	1951553.28	0.148766627576	6351.74	4228240.38	0.150221828211	61535.15	41535505.81	0.148150717802	7422.88	5401694.25	0.137417625961	4775.85	2973008.55	0.160640304919	6985.71	5235268.98	0.133435550813	5715.87	3961449.45	0.14428733907	2463.06	1602651.4	0.153686572139	3277.55	2173677.4	0.150783644344	4644.33	3235906.17	0.143524866174	3608.53	2436845.75	0.148082003139	10622.47	7700475.18	0.137945642986	17588.02
Metabolism	Nucleotide metabolism	Purine metabolism	4.29466724249	0.274622077224	4.05596529139	0.17936763748	0.0246318432716	0.0246318432716	0.238701951093	0.0340543095927	0.443349592594		80481.68	1951553.28	4.12398066836	188513.2	4228240.38	4.45843147641	1839027.07	41535505.81	4.42760244311	237606.06	5401694.25	4.39873212002	140885.18	2973008.55	4.738808437	201083.38	5235268.98	3.84093693692	159945.43	3961449.45	4.03754817571	73803.27	1602651.4	4.60507319308	91438.5	2173677.4	4.20662698154	131471.56	3235906.17	4.06289778174	112774.07	2436845.75	4.62787068078	308596.39	7700475.18	4.00749801521	504897.62
Cellular Processes	Cellular community - prokaryotes	Quorum sensing	2.82572427719	0.216134097987	2.99438790202	0.134436239087	0.0391321223263	0.0391321223263	-0.168663624832	-0.327950410846	-0.00937683881745		53114.33	1951553.28	2.72164385899	108992.74	4228240.38	2.57773282038	1111029.21	41535505.81	2.67489028563	168707.17	5401694.25	3.1232269394	77801.68	2973008.55	2.61693428362	163112.97	5235268.98	3.11565596005	107681.01	3961449.45	2.71822249303	40826.74	1602651.4	2.54744980724	59330.4	2173677.4	2.72949426626	101488.65	3235906.17	3.13632857902	70663.19	2436845.75	2.89978099763	234658.97	7700475.18	3.04733103497	389080.32
Genetic Information Processing	Translation	Ribosome	7.77346420306	0.402435819229	7.41634335803	0.354367878611	0.0347674001756	0.0347674001756	0.357120845027	0.0279865416682	0.686255148385		154472.72	1951553.28	7.91537292797	338311.47	4228240.38	8.00123549267	3247916.1	41535505.81	7.81961369354	394518.97	5401694.25	7.30361534254	254083.58	2973008.55	8.54634541835	368659.68	5235268.98	7.04184792431	304483.3	3961449.45	7.68615891337	130793.59	1602651.4	8.16107545284	175692.95	2173677.4	8.08275183797	246976.26	3235906.17	7.63236778278	190290.8	2436845.75	7.80889803961	560770.75	7700475.18	7.28228761072	926503.46
Genetic Information Processing	Folding, sorting and degradation	RNA degradation	1.47445131786	0.0889012502982	1.38656268493	0.0569603342174	0.0117770372603	0.0117770372603	0.0878886329301	0.0219359259732	0.153841339887		29129.72	1951553.28	1.49264282449	64629.48	4228240.38	1.52851953039	629095.55	41535505.81	1.51459706035	76802.09	5401694.25	1.42181483152	48087.63	2973008.55	1.61747365308	68730.75	5235268.98	1.31284085426	57902.43	3961449.45	1.46164757952	25777.73	1602651.4	1.60844273433	32468.6	2173677.4	1.493717513	44834.89	3235906.17	1.38554357403	36518.12	2436845.75	1.4985815167	104541.2	7700475.18	1.35759414265	176068.75
Organismal Systems	Digestive system	Salivary secretion	0.0498276355606	0.0271351637178	0.0267429426589	0.0148210853839	0.0231451418375	0.0231451418375	0.0230846929017	0.00357814435104	0.0425912414523		1022.0	1951553.28	0.0523685420467	2088.0	4228240.38	0.0493822444409	28694.33	41535505.81	0.069083858353	3534.0	5401694.25	0.0654239176903	2600.17	2973008.55	0.0874592170278	609.17	5235268.98	0.0116358873312	1121.0	3961449.45	0.0282977231983	1604.0	1602651.4	0.100084148056	566.0	2173677.4	0.0260388225042	606.5	3235906.17	0.0187428178735	1566.5	2436845.75	0.0642839211304	1935.17	7700475.18	0.0251305270748	1075.0
Metabolism	Xenobiotics biodegradation and metabolism	Styrene degradation	0.00923499651672	0.0056468398506	0.0178789093959	0.00667686973124	0.00271786155883	0.00271786155883	-0.00864391287913	-0.0139658486627	-0.00332197709552		125.06	1951553.28	0.00640822883401	598.0	4228240.38	0.0141429991263	2953.0	41535505.81	0.00710957996637	723.0	5401694.25	0.0133846894426	14.0	2973008.55	0.000470903455693	887.0	5235268.98	0.0169427779812	222.0	3961449.45	0.00560400941125	29.0	1602651.4	0.00180950142994	109.0	2173677.4	0.00501454355646	441.0	3235906.17	0.0136283308858	191.0	2436845.75	0.00783800123582	1422.0	7700475.18	0.0184663928753	2239.0
Environmental Information Processing	Signal transduction	Two-component system	3.96176871951	0.454813006391	4.44439166994	0.306992082207	0.0080966702401	0.0080966702401	-0.48262295043	-0.824289070534	-0.140956830326		75682.28	1951553.28	3.87805348568	153313.1	4228240.38	3.62593150392	1565680.29	41535505.81	3.76949855182	197151.31	5401694.25	3.64980505885	100769.94	2973008.55	3.389493784	251208.89	5235268.98	4.79839509602	158292.21	3961449.45	3.99581547103	53269.87	1602651.4	3.32385882544	84373.5	2173677.4	3.8816017501	140527.52	3235906.17	4.34275632906	101001.79	2436845.75	4.14477567979	365097.94	7700475.18	4.74123909844	622468.79
Metabolism	Amino acid metabolism	Tyrosine metabolism	0.0130912886828	0.00836449154915	0.0224213348853	0.0095040100781	0.0198480916806	0.0198480916806	-0.00933004620246	-0.0170398261158	-0.00162026628908		80.98	1951553.28	0.00414951520053	554.0	4228240.38	0.013102377117	2656.5	41535505.81	0.00639573287527	1434.0	5401694.25	0.0265472263633	586.0	2973008.55	0.0197106732169	633.71	5235268.98	0.012104631155	435.0	3961449.45	0.0109808292518	0.0	1602651.4	0.0	635.0	2173677.4	0.0292131665904	552.0	3235906.17	0.0170585910407	245.0	2436845.75	0.0100539806428	599.0	7700475.18	0.00777874074	1523.0
Metabolism	Metabolism of cofactors and vitamins	Ubiquinone and other terpenoid-quinone biosynthesis	0.399119780539	0.135922962884	0.276534901689	0.091462290816	0.0210731654571	0.0210731654571	0.12258487885	0.0205559169787	0.224613840722		9448.22	1951553.28	0.484138460212	20216.66	4228240.38	0.478134121599	160400.13	41535505.81	0.386175940011	19556.79	5401694.25	0.362049184846	17873.19	2973008.55	0.601181923947	7717.18	5235268.98	0.147407516777	18772.5	3961449.45	0.473879579607	9799.33	1602651.4	0.611444884396	8808.25	2173677.4	0.405223424598	8232.25	3235906.17	0.254403235678	8692.75	2436845.75	0.356721388705	17609.27	7700475.18	0.228677706094	17190.4
Metabolism	Metabolism of cofactors and vitamins	Vitamin B6 metabolism	0.345123744773	0.0606573937595	0.291925705978	0.0407244255632	0.0243111353644	0.0243111353644	0.0531980387944	0.0076919491689	0.0987041284199		7019.94	1951553.28	0.359710394379	17071.9	4228240.38	0.403758974555	154720.3	41535505.81	0.372501302158	19824.87	5401694.25	0.367012072185	11896.13	2973008.55	0.40013776617	12197.32	5235268.98	0.232983635542	13910.9	3961449.45	0.351156822158	7380.29	1602651.4	0.460505010634	6603.6	2173677.4	0.303798530546	9006.92	3235906.17	0.278343052203	8012.4	2436845.75	0.32880210001	21775.04	7700475.18	0.282775276733	30508.27
Metabolism	Metabolism of terpenoids and polyketides	Zeatin biosynthesis	0.190029155541	0.0261630658349	0.166917218896	0.0129100811264	0.017680328966	0.017680328966	0.0231119366456	0.00459191105486	0.0416319622363		3856.51	1951553.28	0.197612334724	9035.99	4228240.38	0.213705683403	85307.65	41535505.81	0.205384882973	10284.63	5401694.25	0.190396374249	6656.27	2973008.55	0.22389003893	7460.46	5235268.98	0.142503852782	7176.87	3961449.45	0.181167779384	3776.56	1602651.4	0.235644507595	4050.05	2173677.4	0.186322496613	5410.58	3235906.17	0.167204477378	4405.03	2436845.75	0.180767699392	11993.47	7700475.18	0.15574973907	19549.27
[truncated: 38 more columns]

## Sheet: Sham females
Level_1	Level_2	Level_3	f-Sham-Control: mean rel. freq. (%)	f-Sham-Control: std. dev. (%)	f-Sham-Stress: mean rel. freq. (%)	f-Sham-Stress: std. dev. (%)	p-values	p-values (corrected)	Difference between means	95.0% lower CI	95.0% upper CI	Note	CL3	CL3: parent seq. count	CL3: rel. freq. (%)	CL34	CL34: parent seq. count	CL34: rel. freq. (%)	CL38	CL38: parent seq. count	CL38: rel. freq. (%)	CL42	CL42: parent seq. count	CL42: rel. freq. (%)	CL5	CL5: parent seq. count	CL5: rel. freq. (%)	CL50	CL50: parent seq. count	CL50: rel. freq. (%)	CL75	CL75: parent seq. count	CL75: rel. freq. (%)	CL84	CL84: parent seq. count	CL84: rel. freq. (%)	CL87	CL87: parent seq. count	CL87: rel. freq. (%)	CL92	CL92: parent seq. count	CL92: rel. freq. (%)	CL95	CL95: parent seq. count	CL95: rel. freq. (%)	CL1	CL1: parent seq. count	CL1: rel. freq. (%)	CL32
Metabolism	Amino acid metabolism	Alanine, aspartate and glutamate metabolism	2.42431851887	0.0449606735682	2.37302105622	0.0586039115914	0.0347515082611	0.0347515082611	0.0512974626499	0.00405276176651	0.0985421635332		144403.09	5795008.72	2.49185285091	50250.44	2054694.2	2.44564081604	88945.5	3707785.45	2.39888475748	91974.57	3803705.45	2.41802555979	106383.78	4247310.07	2.50473307215	56658.44	2332936.4	2.42863200214	48156.67	2022456.5	2.38109793709	21661.69	895492.55	2.41896931471	64497.25	2639071.25	2.44393742685	41030.0	1713681.6	2.39426040403	61752.62	2637344.55	2.34146956642	166238.43	7004479.05	2.37331611407	164369.39
Cellular Processes	Cell growth and death	Apoptosis	0.0795568522118	0.0265137552199	0.0531594548257	0.0306955613399	0.0467013237948	0.0467013237948	0.0263973973861	0.000422753474442	0.0523720412977		5572.5	5795008.72	0.0961603384783	1757.5	2054694.2	0.0855358427546	4241.75	3707785.45	0.114401171729	4170.83	3803705.45	0.109651760759	3935.5	4247310.07	0.0926586459462	854.25	2332936.4	0.0366169433509	1722.67	2022456.5	0.0851771101134	699.0	895492.55	0.0780576008142	2347.5	2639071.25	0.0889517477029	1057.25	1713681.6	0.0616946578641	691.5	2637344.55	0.026219554817	1474.0	7004479.05	0.0210436777593	1939.0
Cellular Processes	Cell motility	Bacterial chemotaxis	0.0814634587567	0.0392977808649	0.131838340735	0.0567898850485	0.0275128274174	0.0275128274174	-0.0503748819784	-0.0945589978297	-0.00619076612715		4508.91	5795008.72	0.0778067854227	1830.19	2054694.2	0.0890735954771	2476.0	3707785.45	0.0667784054226	1242.58	3803705.45	0.0326676188873	1866.3	4247310.07	0.0439407523642	2854.99	2332936.4	0.122377532452	1705.82	2022456.5	0.0843439648764	439.09	895492.55	0.049033350417	1553.0	2639071.25	0.0588464597157	1576.9	1713681.6	0.0920182605684	4726.42	2637344.55	0.17921132072	15777.23	7004479.05	0.22524487385	12222.99
Human Diseases	Drug resistance: antimicrobial	beta-Lactam resistance	0.478970053859	0.0782365667398	0.37933405616	0.0535266159797	0.00350761875218	0.00350761875218	0.0996359976987	0.037435834026	0.161836161371		23567.4	5795008.72	0.406684461382	9231.67	2054694.2	0.449296542522	16615.05	3707785.45	0.448112497987	17154.28	3803705.45	0.450988653709	25254.82	4247310.07	0.594607400538	9910.07	2332936.4	0.424789548485	11432.28	2022456.5	0.565267040354	5477.12	895492.55	0.611632112406	13256.75	2639071.25	0.502326339238	8023.2	1713681.6	0.46818498839	9145.81	2637344.55	0.346781007434	23789.44	7004479.05	0.339631824582	23944.05
Cellular Processes	Cellular community - prokaryotes	Biofilm formation - Escherichia coli	0.0527643409167	0.0158200556625	0.034360388209	0.0171647925806	0.0183715447914	0.0183715447914	0.0184039527077	0.00343460984973	0.0333732955657		3289.25	5795008.72	0.0567600526406	1097.75	2054694.2	0.0534264417547	2480.0	3707785.45	0.0668862865299	2365.08	3803705.45	0.062178316147	2612.75	4247310.07	0.061515405208	537.25	2332936.4	0.0230289175479	1492.5	2022456.5	0.0737963956209	534.0	895492.55	0.0596319868881	1411.25	2639071.25	0.0534752519471	826.0	1713681.6	0.0482003191258	567.25	2637344.55	0.0215083766738	1287.5	7004479.05	0.0183810957362	1441.5
Cellular Processes	Cellular community - prokaryotes	Biofilm formation - Vibrio cholerae	0.00209384755587	0.00106533925567	0.00399555836572	0.00257224533159	0.0400095068415	0.0400095068415	-0.00190171080984	-0.00370445357836	-9.89680413245e-05		95.0	5795008.72	0.0016393417955	45.5	2054694.2	0.00221444144827	124.5	3707785.45	0.00335779946491	66.34	3803705.45	0.00174408878059	101.5	4247310.07	0.00238974782456	62.0	2332936.4	0.00265759495201	2024-05-04	2022456.5	0.000222501695339	11.0	895492.55	0.00122837426174	91.0	2639071.25	0.00344818276505	11.0	1713681.6	0.000641892869714	92.0	2637344.55	0.00348835725692	465.0	7004479.05	0.00663860933384	316.5
Metabolism	Metabolism of terpenoids and polyketides	Biosynthesis of siderophore group nonribosomal peptides	0.0446915376985	0.014200203772	0.0295570999707	0.0164881985604	0.0346654271652	0.0346654271652	0.0151344377278	0.00120024504772	0.0290686304079		3094.25	5795008.72	0.0533950879025	983.75	2054694.2	0.0478781708733	2227.0	3707785.45	0.0600628064928	2247.08	3803705.45	0.0590760780386	2276.75	4247310.07	0.0536045158577	435.75	2332936.4	0.0186781774248	898.67	2022456.5	0.0444345774557	437.5	895492.55	0.048855794501	1393.25	2639071.25	0.0527931938177	616.0	1713681.6	0.035946000704	445.25	2637344.55	0.0168825116157	927.5	7004479.05	0.0132415272196	1158.5
Metabolism	Metabolism of cofactors and vitamins	Biotin metabolism	0.444223820561	0.0638961290321	0.373423874885	0.032170838264	0.00674544148321	0.00674544148321	0.0707999456754	0.0228659679889	0.118733923362		22990.39	5795008.72	0.396727444441	8807.94	2054694.2	0.428674009008	13665.4	3707785.45	0.368559620946	15509.96	3803705.45	0.40775922857	23215.73	4247310.07	0.546598426236	9418.74	2332936.4	0.403728965779	10582.49	2022456.5	0.523249325758	4592.09	895492.55	0.512800469418	13260.75	2639071.25	0.502477907711	7642.4	1713681.6	0.445963824318	9228.67	2637344.55	0.349922803981	25094.63	7004479.05	0.358265473005	25723.02
Metabolism	Carbohydrate metabolism	Butanoate metabolism	0.349484705205	0.0324056172236	0.317869082739	0.0298286991747	0.0309109137892	0.0309109137892	0.031615622466	0.00320662552901	0.0600246194029		19264.5	5795008.72	0.332432631784	6680.68	2054694.2	0.325142300981	13823.6	3707785.45	0.37282631874	12194.03	3803705.45	0.320582920005	16070.08	4247310.07	0.378359002172	7638.58	2332936.4	0.327423413686	7987.08	2022456.5	0.394919742402	3649.38	895492.55	0.407527678483	8309.5	2639071.25	0.314864556991	6111.2	1713681.6	0.356612336854	8271.79	2637344.55	0.313640855155	24995.96	7004479.05	0.356856802934	22945.38
Metabolism	Carbohydrate metabolism	Citrate cycle (TCA cycle)	0.739044314706	0.0718438821865	0.664058328258	0.0790173445646	0.0333140859814	0.0333140859814	0.0749859864481	0.00652381194611	0.14344816095		46511.2	5795008.72	0.802607938095	16298.35	2054694.2	0.793225094031	27519.35	3707785.45	0.742204487587	24298.39	3803705.45	0.638808401949	33577.8	4247310.07	0.790566251265	15519.4	2332936.4	0.665230308036	17487.03	2022456.5	0.864643071433	7121.25	895492.55	0.795232746492	17856.0	2639071.25	0.676601664317	12181.65	1713681.6	0.710846752396	17130.1	2637344.55	0.649520746161	50048.35	7004479.05	0.714519233233	45473.97
Organismal Systems	Digestive system	Cobalamin transport and metabolism	0.277634268069	0.0345968501032	0.238727994721	0.0373970558847	0.0218671267605	0.0218671267605	0.038906273348	0.00623294123622	0.0715796054597		15291.91	5795008.72	0.263880707327	5655.58	2054694.2	0.275251665187	10115.2	3707785.45	0.272809744156	9678.91	3803705.45	0.254460029233	13094.09	4247310.07	0.308291360513	5607.58	2332936.4	0.24036574679	7013.68	2022456.5	0.346790153459	2793.83	895492.55	0.311988078516	7681.75	2639071.25	0.29107777973	4697.0	1713681.6	0.274088255368	5669.59	2637344.55	0.214973428481	14780.71	7004479.05	0.211017977133	14546.26
Metabolism	Biosynthesis of other secondary metabolites	Degradation of flavonoids	0.488891920665	0.0963295181731	0.346986229956	0.0480705989762	0.000832932547958	0.000832932547958	0.141905690709	0.0697273171708	0.214084064247		27463.08	5795008.72	0.473909209234	10077.32	2054694.2	0.490453518582	16888.2	3707785.45	0.455479429102	13819.82	3803705.45	0.3633251886	27929.25	4247310.07	0.657575019005	11706.82	2332936.4	0.50180622155	10606.88	2022456.5	0.524455284947	5978.07	895492.55	0.667573392989	11714.25	2639071.25	0.443877746764	7723.5	1713681.6	0.450696325385	9195.36	2637344.55	0.348659791152	25667.49	7004479.05	0.366443954172	21989.51
Environmental Information Processing	Signaling molecules and interaction	ECM-receptor interaction	0.00158130419073	0.00156095214052	0.000381203958181	0.000498559238153	0.0386157876801	0.0386157876801	0.00120010023255	7.42375784538e-05	0.00232596288665		178.0	5795008.72	0.00307160883789	97.0	2054694.2	0.00472089715345	108.0	3707785.45	0.00291278989727	0.0	3803705.45	0.0	107.0	4247310.07	0.00251924154904	0.0	2332936.4	0.0	50.0	2022456.5	0.00247224105933	0.0	895492.55	0.0	14.0	2639071.25	0.000530489656162	20.0	1713681.6	0.00116707794493	0.0	2637344.55	0.0	22.0	7004479.05	0.000314084742676	0.0
Cellular Processes	Cell motility	Flagellar assembly	1.18454839914	0.468621452466	1.81012348441	0.658314146716	0.0201621281014	0.0201621281014	-0.62557508527	-1.14247426179	-0.108675908755		68726.44	5795008.72	1.1859592163	27290.15	2054694.2	1.32818547889	39225.2	3707785.45	1.05791450258	24019.47	3803705.45	0.631475552346	31029.39	4247310.07	0.73056568719	38477.2	2332936.4	1.64930342722	22681.91	2022456.5	1.12150298412	7065.8	895492.55	0.789040623509	23692.75	2639071.25	0.897768485788	21765.65	1713681.6	1.27011050361	62457.75	2637344.55	2.36820592895	203511.3	7004479.05	2.9054451951	158702.63
Metabolism	Carbohydrate metabolism	Fructose and mannose metabolism	0.835180589424	0.0766311542237	0.739511126117	0.0570843462523	0.00466661083553	0.00466661083553	0.0956694633068	0.0333160116275	0.158022914986		50352.48	5795008.72	0.868893947066	16817.32	2054694.2	0.818482867183	31196.9	3707785.45	0.841389029131	28652.12	3803705.45	0.753268631776	39209.25	4247310.07	0.923154875764	19122.82	2332936.4	0.819688869358	17792.9	2022456.5	0.879766758889	8927.57	895492.55	0.996945200717	19763.25	2639071.25	0.748871406939	13921.5	1713681.6	0.81237378052	19098.36	2637344.55	0.724151116319	50699.19	7004479.05	0.723811002047	48067.45
Organismal Systems	Nervous system	GABAergic synapse	0.384052092624	0.0232411903327	0.356598787922	0.0301248130753	0.0289207119123	0.0289207119123	0.0274533047018	0.00311659758457	0.0517900118189		22189.78	5795008.72	0.3829119346	8304.34	2054694.2	0.404164279045	13942.45	3707785.45	0.376031736141	13501.19	3803705.45	0.354948357003	18659.57	4247310.07	0.439326766647	8801.49	2332936.4	0.377270893454	7671.09	2022456.5	0.379295673356	3298.54	895492.55	0.368349239756	10703.0	2639071.25	0.405559342136	6521.95	1713681.6	0.380581200148	9392.47	2637344.55	0.356133596575	24370.08	7004479.05	0.347921377536	23947.01
Metabolism	Carbohydrate metabolism	Galactose metabolism	2.0925995863	0.215408090669	1.88185245804	0.180811660639	0.0256160364497	0.0256160364497	0.210747128258	0.0285147326643	0.392979523852		108921.25	5795008.72	1.8795700794	39961.01	2054694.2	1.94486410679	79915.9	3707785.45	2.15535394584	81598.78	3803705.45	2.14524444841	108212.11	4247310.07	2.54777984693	44683.36	2332936.4	1.91532696734	40660.08	2022456.5	2.01043038503	21522.31	895492.55	2.40340469611	56525.5	2639071.25	2.14187093281	35739.55	1713681.6	2.08554202834	47187.58	2637344.55	1.78920801228	113553.47	7004479.05	1.62115510932	118665.16
Human Diseases	Neurodegenerative disease	Huntington disease	0.0628917473193	0.0154937870263	0.0444350935403	0.0159036648148	0.0136789484293	0.0136789484293	0.018456653779	0.00419551824034	0.0327177893177		3285.0	5795008.72	0.0566867136655	1430.0	2054694.2	0.0695967312313	2808.5	3707785.45	0.0757460224674	2702.41	3803705.45	0.0710467736139	3022.25	4247310.07	0.0711568016036	719.5	2332936.4	0.0308409607737	1517.5	2022456.5	0.0750325161505	695.75	895492.55	0.0776946720551	1918.75	2639071.25	0.0727055019829	941.5	1713681.6	0.0549401942578	959.0	2637344.55	0.0363623327108	2112.25	7004479.05	0.0301557044417	2049.75
Metabolism	Glycan biosynthesis and metabolism	Lipoarabinomannan (LAM) biosynthesis	0.00158130419073	0.00156095214052	0.000381203958181	0.000498559238153	0.0386157876801	0.0386157876801	0.00120010023255	7.42375784538e-05	0.00232596288665		178.0	5795008.72	0.00307160883789	97.0	2054694.2	0.00472089715345	108.0	3707785.45	0.00291278989727	0.0	3803705.45	0.0	107.0	4247310.07	0.00251924154904	0.0	2332936.4	0.0	50.0	2022456.5	0.00247224105933	0.0	895492.55	0.0	14.0	2639071.25	0.000530489656162	20.0	1713681.6	0.00116707794493	0.0	2637344.55	0.0	22.0	7004479.05	0.000314084742676	0.0
Metabolism	Metabolism of cofactors and vitamins	Lipoic acid metabolism	0.123098076299	0.038323499493	0.0893168387781	0.0296971178926	0.037229433565	0.037229433565	0.0337812375209	0.00222133476956	0.0653411402723		5185.0	5795008.72	0.0894735495756	2404.0	2054694.2	0.117000378937	4366.5	3707785.45	0.117765713763	5302.08	3803705.45	0.139392496861	6947.75	4247310.07	0.163580004414	1324.0	2332936.4	0.0567525115558	3438.51	2022456.5	0.170016512098	1600.25	895492.55	0.178700537486	2929.25	2639071.25	0.110995487522	2417.5	1713681.6	0.141070546594	1828.5	2637344.55	0.0693311004814	4123.75	7004479.05	0.0588730435278	4595.75
Metabolism	Glycan biosynthesis and metabolism	Lipopolysaccharide biosynthesis	0.688241698839	0.191177863069	0.476570063791	0.210162189983	0.0248372543353	0.0248372543353	0.211671635048	0.0295399150907	0.393803355006		41358.29	5795008.72	0.713688140921	14361.49	2054694.2	0.698959971756	32926.85	3707785.45	0.888046259527	32485.88	3803705.45	0.854058770508	32988.33	4247310.07	0.776687584761	7587.99	2332936.4	0.325254901934	17630.89	2022456.5	0.871756203409	7131.24	895492.55	0.796348333663	18883.25	2639071.25	0.715526342837	10644.0	1713681.6	0.621118882294	8155.02	2637344.55	0.309213295623	18369.88	7004479.05	0.262259046945	20226.96
Metabolism	Amino acid metabolism	Lysine biosynthesis	1.08547609903	0.0423277354277	1.1317510811	0.0511340268064	0.0342054446424	0.0342054446424	-0.0462749820717	-0.0887572325097	-0.00379273163371		67734.12	5795008.72	1.16883551471	21984.47	2054694.2	1.06996311179	39143.2	3707785.45	1.05570293988	39704.94	3803705.45	1.04384896575	45017.44	4247310.07	1.05990472224	26692.97	2332936.4	1.14417906978	22300.41	2022456.5	1.10263978484	9710.22	895492.55	1.08434402944	26850.75	2639071.25	1.01743179537	19096.0	1713681.6	1.11432602182	28458.56	2637344.55	1.07906113367	79608.54	7004479.05	1.13653762731	79042.65
Cellular Processes	Transport and catabolism	Lysosome	0.502863863214	0.170181668836	0.313304049192	0.107583247422	0.00793371616151	0.00793371616151	0.189559814022	0.0567401884981	0.322379439545		22516.07	5795008.72	0.3885424697	9401.33	2054694.2	0.457553732327	19421.7	3707785.45	0.523808625442	16812.38	3803705.45	0.44200005024	32552.0	4247310.07	0.766414494433	6910.83	2332936.4	0.296228821326	12896.86	2022456.5	0.637682936567	7255.33	895492.55	0.810205512039	12837.5	2639071.25	0.486440068642	8432.0	1713681.6	0.492040061584	6081.34	2637344.55	0.230585723052	13284.71	7004479.05	0.189660214631	14795.43
Cellular Processes	Transport and catabolism	Mitophagy - animal	0.0516938807795	0.0157227595546	0.0338510294049	0.0184005217699	0.0260587874975	0.0260587874975	0.0178428513746	0.00234643144093	0.0333392713082		3218.42	5795008.72	0.0555377939103	1106.25	2054694.2	0.0538401286187	2532.5	3707785.45	0.0683022260633	2468.58	3803705.45	0.0648993470301	2617.92	4247310.07	0.061637129309	505.25	2332936.4	0.0216572556371	1287.67	2022456.5	0.0636686128972	534.0	895492.55	0.0596319868881	1420.25	2639071.25	0.0538162810117	781.0	1713681.6	0.0455743937497	529.25	2637344.55	0.020067533459	1086.5	7004479.05	0.0155115033144	1179.33
Metabolism	Energy metabolism	Nitrogen metabolism	0.219069272268	0.0334314331417	0.166582783051	0.0300500030346	0.00118918592153	0.00118918592153	0.0524864892173	0.0234601401725	0.0815128382622		15967.94	5795008.72	0.275546436106	5076.58	2054694.2	0.247072289395	8717.55	3707785.45	0.235114736749	6403.75	3803705.45	0.168355570224	11438.92	4247310.07	0.269321519067	4646.83	2332936.4	0.199183741143	4091.01	2022456.5	0.202279257922	2095.33	895492.55	0.233986312896	4996.75	2639071.25	0.189337442102	3319.75	1713681.6	0.193720350385	5165.09	2637344.55	0.195844338958	11837.81	7004479.05	0.169003432168	10879.06
Metabolism	Glycan biosynthesis and metabolism	Other glycan degradation	0.191918918736	0.0719882420415	0.127952484892	0.0423293051587	0.0262433566074	0.0262433566074	0.0639664338444	0.00859821277878	0.11933465491		7762.52	5795008.72	0.133951826047	3764.43	2054694.2	0.18321120486	7038.7	3707785.45	0.189835687499	5936.93	3803705.45	0.156082800786	15311.9	4247310.07	0.36050817453	2477.58	2332936.4	0.106200066148	4498.41	2022456.5	0.222423078074	2464.13	895492.55	0.27517035178	4606.0	2639071.25	0.174531096877	3552.95	1713681.6	0.207328479223	2686.54	2637344.55	0.101865340272	5896.81	7004479.05	0.0841862750664	5809.93
Metabolism	Energy metabolism	Oxidative phosphorylation	2.35543366546	0.133245173477	2.19399932764	0.147980171553	0.0156330085449	0.0156330085449	0.161434337817	0.0338095907568	0.289059084878		145754.59	5795008.72	2.51517464498	50707.04	2054694.2	2.46786310099	90369.4	3707785.45	2.43728773465	89878.09	3803705.45	2.36290877886	107034.68	4247310.07	2.52005806583	51108.94	2332936.4	2.19075582172	47260.58	2022456.5	2.33679092727	21895.49	895492.55	2.44507785129	61377.75	2639071.25	2.32573296382	37836.2	1713681.6	2.20788972701	55390.32	2637344.55	2.10023070364	140789.93	7004479.05	2.00999858797	150207.58
Organismal Systems	Digestive system	Protein digestion and absorption	0.0825990779531	0.0290983897195	0.0511006245572	0.0328072092915	0.0297730003257	0.0297730003257	0.0314984533959	0.00340197698433	0.0595949298075		5708.25	5795008.72	0.0985028716229	1725.75	2054694.2	0.0839906006451	4343.5	3707785.45	0.117145397396	3954.41	3803705.45	0.103962045747	5025.75	4247310.07	0.118327833786	700.0	2332936.4	0.0300051042969	1729.84	2022456.5	0.0855316294813	851.5	895492.55	0.0950873348974	2073.25	2639071.25	0.0785598342599	1197.25	1713681.6	0.0698642034786	728.25	2637344.55	0.0276130018734	1501.5	7004479.05	0.0214362836876	1587.5
Metabolism	Carbohydrate metabolism	Pyruvate metabolism	1.48262508663	0.0740272767927	1.4079626326	0.0727319871895	0.0301459645018	0.0301459645018	0.0746624540243	0.00790366679185	0.141421241257		82569.36	5795008.72	1.42483581975	31202.11	2054694.2	1.51857682764	56140.4	3707785.45	1.51412212915	57665.6	3803705.45	1.51603747341	65559.72	4247310.07	1.54355860343	30984.56	2332936.4	1.32813564913	31498.11	2022456.5	1.55741841666	14234.21	895492.55	1.58953974547	38316.0	2639071.25	1.45187440468	25203.85	1713681.6	1.47074287312	36765.48	2637344.55	1.39403401046	103765.77	7004479.05	1.48142023496	99064.53
Organismal Systems	Endocrine system	Renin-angiotensin system	0.0172735045462	0.0109359429609	0.00894464302151	0.00564261526284	0.0476902631119	0.0476902631119	0.00832886152468	9.6766859227e-05	0.0165609561901		430.0	5795008.72	0.00742017865333	242.0	2054694.2	0.0117779083622	446.0	3707785.45	0.0120287434646	407.0	3803705.45	0.0107000924585	1281.0	4247310.07	0.0301602656479	177.25	2332936.4	0.00759772105232	674.5	2022456.5	0.0333505318903	342.5	895492.55	0.0382471076951	248.0	2639071.25	0.00939724533773	362.25	1713681.6	0.0211386992776	216.0	2637344.55	0.00819005616843	379.0	7004479.05	0.00541082352156	266.0
Metabolism	Lipid metabolism	Secondary bile acid biosynthesis	0.118481814404	0.0467618169398	0.164624667655	0.0532821693531	0.0467334686581	0.0467334686581	-0.0461428532502	-0.0915541297415	-0.000731576758953		9447.31	5795008.72	0.163024948822	2634.76	2054694.2	0.128231247258	3443.8	3707785.45	0.0928802393353	2572.54	3803705.45	0.0676324713839	2505.07	4247310.07	0.0589801535257	5016.16	2332936.4	0.215014862814	2123.75	2022456.5	0.105008438995	861.96	895492.55	0.09625540715	2217.0	2639071.25	0.0840068262651	1900.7	1713681.6	0.110913252497	4782.88	2637344.55	0.181352110402	15477.42	7004479.05	0.220964612636	14099.23
Metabolism	Lipid metabolism	Sphingolipid metabolism	0.0335650023584	0.0230534901262	0.0147982601746	0.00919328051549	0.0319056109539	0.0319056109539	0.0187667421837	0.00189810998737	0.0356353743801		856.0	5795008.72	0.014771332389	470.0	2054694.2	0.022874450125	987.25	3707785.45	0.026626405797	504.67	3803705.45	0.013267851747	2574.0	4247310.07	0.0606030630582	358.0	2332936.4	0.0153454676261	1090.0	2022456.5	0.0538948550933	765.0	895492.55	0.0854278463847	458.0	2639071.25	0.0173545901802	765.0	1713681.6	0.0446407313937	380.0	2637344.55	0.0144084321482	602.0	7004479.05	0.00859450068596	509.0
Human Diseases	Neurodegenerative disease	Spinocerebellar ataxia	0.0249843848295	0.017694438085	0.00833575895115	0.00522782253589	0.0147037305376	0.0147037305376	0.0166486258783	0.00393198085526	0.0293652709014		732.0	5795008.72	0.0126315599401	396.0	2054694.2	0.0192729409564	472.0	3707785.45	0.0127299706621	446.0	3803705.45	0.0117254084435	2698.0	4247310.07	0.0635225579375	247.75	2332936.4	0.0106196636994	644.0	2022456.5	0.0318424648441	492.0	895492.55	0.054941830616	368.0	2639071.25	0.0139442995334	524.25	1713681.6	0.0305920306316	343.0	2637344.55	0.0130055058601	587.0	7004479.05	0.00838035199777	453.0
Metabolism	Lipid metabolism	Steroid hormone biosynthesis	0.0294710635574	0.0128487773319	0.0163782241846	0.00680946191417	0.0116183635921	0.0116183635921	0.0130928393728	0.00338260662981	0.0228030721159		831.25	5795008.72	0.0143442407107	544.75	2054694.2	0.0265124610757	836.0	3707785.45	0.022547151427	837.75	3803705.45	0.0220245760617	1753.75	4247310.07	0.041290839875	400.25	2332936.4	0.0171564899926	1081.5	2022456.5	0.0534745741132	430.5	895492.55	0.048074101789	837.25	2639071.25	0.0317251760444	568.0	1713681.6	0.0331450136361	366.25	2637344.55	0.013887074406	665.5	7004479.05	0.00950106346595	853.5
Metabolism	Biosynthesis of other secondary metabolites	Streptomycin biosynthesis	0.18687850757	0.0223088917043	0.163214245384	0.017771796796	0.0150561844993	0.0150561844993	0.0236642621863	0.00512819518815	0.0422003291845		11420.29	5795008.72	0.197071144355	4011.41	2054694.2	0.195231485055	8273.35	3707785.45	0.223134539783	6702.34	3803705.45	0.176205547146	9574.0	4247310.07	0.225413257855	3764.41	2332936.4	0.161359306666	3643.85	2022456.5	0.18016951168	1707.41	895492.55	0.190667136203	4908.0	2639071.25	0.185974516603	2939.0	1713681.6	0.171502104008	3927.93	2637344.55	0.148935033915	10184.37	7004479.05	0.145397965035	10288.38
Metabolism	Xenobiotics biodegradation and metabolism	Styrene degradation	0.0110065410052	0.00397830681171	0.0173220829603	0.0073915661769	0.0243672779299	0.0243672779299	-0.0063155419551	-0.0117100846611	-0.000920999249057		525.0	5795008.72	0.00905952044883	275.0	2054694.2	0.0133839867753	322.0	3707785.45	0.00868442913815	166.0	3803705.45	0.00436416547448	242.0	4247310.07	0.00569772387727	213.0	2332936.4	0.0091301245932	384.0	2022456.5	0.0189868113356	129.0	895492.55	0.0144054799786	300.0	2639071.25	0.0113676354892	218.0	1713681.6	0.0127211495998	350.0	2637344.55	0.013270924347	1308.0	7004479.05	0.01867376561	1752.0
Metabolism	Metabolism of cofactors and vitamins	Vitamin B6 metabolism	0.341980196109	0.0525008231883	0.279517282685	0.0537903953257	0.0137086057569	0.0137086057569	0.0624629134235	0.0141817217551	0.110744105092		21282.67	5795008.72	0.367258636325	7062.45	2054694.2	0.343722681458	14231.55	3707785.45	0.383828843171	13988.98	3803705.45	0.367772430959	16860.22	4247310.07	0.396962306074	5801.25	2332936.4	0.24866730186	7720.31	2022456.5	0.381729347454	3495.6	895492.55	0.390355006304	8453.75	2639071.25	0.320330495056	5535.4	1713681.6	0.32301216282	6280.65	2637344.55	0.238142945714	15609.0	7004479.05	0.222843124929	17017.9
[truncated: 32 more columns]

## Sheet: Stressed females
Level_1	Level_2	Level_3	f-Gonadectomy-Stress: mean rel. freq. (%)	f-Gonadectomy-Stress: std. dev. (%)	f-Sham-Stress: mean rel. freq. (%)	f-Sham-Stress: std. dev. (%)	p-values	p-values (corrected)	Difference between means	95.0% lower CI	95.0% upper CI	Note	CL2	CL2: parent seq. count	CL2: rel. freq. (%)	CL31	CL31: parent seq. count	CL31: rel. freq. (%)	CL39	CL39: parent seq. count	CL39: rel. freq. (%)	CL41	CL41: parent seq. count	CL41: rel. freq. (%)	CL43	CL43: parent seq. count	CL43: rel. freq. (%)	CL47	CL47: parent seq. count	CL47: rel. freq. (%)	CL49	CL49: parent seq. count	CL49: rel. freq. (%)	CL77	CL77: parent seq. count	CL77: rel. freq. (%)	CL80	CL80: parent seq. count	CL80: rel. freq. (%)	CL82	CL82: parent seq. count	CL82: rel. freq. (%)	CL86	CL86: parent seq. count	CL86: rel. freq. (%)	CL89	CL89: parent seq. count	CL89: rel. freq. (%)	CL94
Human Diseases	Infectious disease: bacterial	Bacterial invasion of epithelial cells	0.00479554929677	0.00397281967493	0.00172496096258	0.00182713424566	0.027243668083	0.027243668083	0.0030705883342	0.000388382124881	0.00575279454351		192.5	13051045.27	0.00147497764369	89.0	1979674.05	0.00449568958082	87.5	4976914.35	0.00175811745685	6.0	7056753.12	8.50249384947e-05	226.0	3452704.65	0.00654559317722	242.0	4021535.02	0.00601760270137	488.0	6523566.32	0.00748057084212	12.0	3438923.96	0.000348946360535	133.5	2062708.3	0.00647207363252	40.5	2855011.58	0.00141855816921	309.5	5432271.98	0.00569743196106	211.0	4237579.0	0.0049792582038	926.0
Organismal Systems	Digestive system	Carbohydrate digestion and absorption	0.00310660200247	0.00218867148811	0.00134462008551	0.00105435121263	0.0229597746192	0.0229597746192	0.00176198191696	0.000273693682106	0.00325027015181		144.5	13051045.27	0.00110719101046	62.0	1979674.05	0.00313182869675	110.5	4976914.35	0.00222025118837	45.0	7056753.12	0.00063768703871	124.5	3452704.65	0.00360586880781	161.5	4021535.02	0.00401587948872	269.0	6523566.32	0.00412351138633	12.0	3438923.96	0.000348946360535	80.5	2062708.3	0.00390263616043	2024-05-23	2855011.58	0.000823113999419	253.0	5432271.98	0.00465735148997	124.0	4237579.0	0.00292619913399	528.5
Cellular Processes	Cell growth and death	Cell cycle - Caulobacter	1.14652860791	0.0365037315665	1.18565689546	0.0376146520483	0.0189250157249	0.0189250157249	-0.0391282875553	-0.071177827921	-0.00707874718955		151552.81	13051045.27	1.16123120305	22477.0	1979674.05	1.1353889293	56379.2	4976914.35	1.13281435113	81881.7	7056753.12	1.16033108439	38906.17	3452704.65	1.12683168542	48640.98	4021535.02	1.20951277953	68506.26	6523566.32	1.05013510463	39972.56	3438923.96	1.16235661111	24273.9	2062708.3	1.17679751422	33626.94	2855011.58	1.17782149241	61246.29	5432271.98	1.12745256912	47792.0	4237579.0	1.12781378235	68781.6
Metabolism	Metabolism of terpenoids and polyketides	Nonribosomal peptide structures	0.00839520468726	0.00610383505791	0.00391422014496	0.00297900794266	0.0362332013711	0.0362332013711	0.00448098454231	0.00032151072482	0.00864045835979		480.0	13051045.27	0.00367786633231	144.0	1979674.05	0.00727392471503	193.0	4976914.35	0.00387790479055	75.0	7056753.12	0.00106281173118	386.0	3452704.65	0.0111796414443	400.67	4021535.02	0.00996311105106	750.0	6523566.32	0.0114967789582	42.0	3438923.96	0.00122131226187	220.0	2062708.3	0.0106655895068	75.0	2855011.58	0.00262695957261	552.0	5432271.98	0.0101614941599	476.0	4237579.0	0.0112328289337	1469.0
Metabolism	Carbohydrate metabolism	Pyruvate metabolism	1.48441781638	0.0399859950651	1.4079626326	0.0727319871895	0.00680181757953	0.00680181757953	0.0764551837744	0.0241128932299	0.128797474319		192274.72	13051045.27	1.47325149842	30101.48	1979674.05	1.52052707869	73791.19	4976914.35	1.48266947773	103985.2	7056753.12	1.47355587239	53225.82	3452704.65	1.54156886834	58190.15	4021535.02	1.4469636522	101566.44	6523566.32	1.55691588033	48731.92	3438923.96	1.41706884383	30573.89	2062708.3	1.48222072893	42462.77	2855011.58	1.48730640175	78503.34	5432271.98	1.44512904157	64633.0	4237579.0	1.52523410183	85949.59
Organismal Systems	Nervous system	Serotonergic synapse	0.00269245339055	0.0020749094913	0.00114165016186	0.00107647787662	0.0350189957755	0.0350189957755	0.00155080322868	0.000121510137083	0.00298009632028		123.5	13051045.27	0.000946284358418	55.0	1979674.05	0.00277823513421	87.5	4976914.35	0.00175811745685	6.0	7056753.12	8.50249384947e-05	113.0	3452704.65	0.00327279658861	126.0	4021535.02	0.00313313198501	248.0	6523566.32	0.0038016015755	12.0	3438923.96	0.000348946360535	76.5	2062708.3	0.00370871635122	2024-05-23	2855011.58	0.000823113999419	172.5	5432271.98	0.00317546692498	115.0	4237579.0	0.00271381371297	503.0
[truncated: 38 more columns]

## Sheet: GNX males
Level_1	Level_2	Level_3	m-Gonadectomy-Control: mean rel. freq. (%)	m-Gonadectomy-Control: std. dev. (%)	m-Gonadectomy-Stress: mean rel. freq. (%)	m-Gonadectomy-Stress: std. dev. (%)	p-values	p-values (corrected)	Difference between means	95.0% lower CI	95.0% upper CI	Note	CL10	CL10: parent seq. count	CL10: rel. freq. (%)	CL15	CL15: parent seq. count	CL15: rel. freq. (%)	CL18	CL18: parent seq. count	CL18: rel. freq. (%)	CL24	CL24: parent seq. count	CL24: rel. freq. (%)	CL30	CL30: parent seq. count	CL30: rel. freq. (%)	CL52	CL52: parent seq. count	CL52: rel. freq. (%)	CL58	CL58: parent seq. count	CL58: rel. freq. (%)	CL62	CL62: parent seq. count	CL62: rel. freq. (%)	CL66	CL66: parent seq. count	CL66: rel. freq. (%)	CL69	CL69: parent seq. count	CL69: rel. freq. (%)	CL70	CL70: parent seq. count	CL70: rel. freq. (%)	CL8	CL8: parent seq. count	CL8: rel. freq. (%)	CL12
Metabolism	Xenobiotics biodegradation and metabolism	Chloroalkane and chloroalkene degradation	0.0192628877218	0.00918779344758	0.0276369852893	0.00988610930983	0.0420722293156	0.0420722293156	-0.00837409756747	-0.016422356298	-0.000325838836965		469.0	2718764.35	0.0172504836618	906.34	6697274.94	0.0135329668876	168.0	1809918.45	0.00928218616701	350.5	2025472.7	0.0173046025256	1121.0	8981342.85	0.0124814297675	370.0	1362167.55	0.027162590975	1585.66	4258927.2	0.0372314417584	589.0	2613449.8	0.0225372609032	43.0	613409.1	0.00701000360119	1659.17	8474741.53	0.0195778242219	443.0	3409586.95	0.0129927761484	2220.16	6381404.7	0.0347910860441	1148.75
Metabolism	Carbohydrate metabolism	Fructose and mannose metabolism	0.818132519408	0.0627814360761	0.750084544047	0.0499017604855	0.00856610474882	0.00856610474882	0.0680479753606	0.0192624870569	0.116833463664		20157.57	2718764.35	0.741423948714	57085.55	6697274.94	0.852369814759	15291.65	1809918.45	0.844880607742	15929.0	2025472.7	0.78643370508	83535.32	8981342.85	0.930098331565	10719.82	1362167.55	0.78696779996	34818.31	4258927.2	0.817537101832	23446.5	2613449.8	0.897147517431	4471.18	613409.1	0.728906695385	65229.62	8474741.53	0.769694506541	30509.5	3409586.95	0.894815132959	48965.48	6381404.7	0.767315070928	22626.07
Metabolism	Energy metabolism	Nitrogen metabolism	0.21962976375	0.0532390102821	0.162273727793	0.0436155621818	0.00944258138907	0.00944258138907	0.0573560359564	0.0155853227491	0.0991267491638		5325.33	2718764.35	0.195873173046	15712.09	6697274.94	0.234604225461	4422.55	1809918.45	0.244350788291	4245.5	2025472.7	0.209605392361	31020.33	8981342.85	0.345386324941	2764.33	1362167.55	0.202936121918	6979.5	4258927.2	0.163879298054	7181.5	2613449.8	0.274790049535	1167.67	613409.1	0.190357462907	14374.91	8474741.53	0.169620630306	8802.75	3409586.95	0.258176433952	9315.4	6381404.7	0.145977264222	4346.83
Metabolism	Energy metabolism	Oxidative phosphorylation	2.35079692161	0.166605943376	2.2177545797	0.135125267356	0.0457572830844	0.0457572830844	0.133042341902	0.00275020729623	0.263334476508		56995.59	2718764.35	2.09637845222	157586.24	6697274.94	2.35299045376	44314.65	1809918.45	2.4484335192	49100.9	2025472.7	2.4241699234	236410.34	8981342.85	2.63223822928	30177.74	1362167.55	2.21542056262	97103.67	4258927.2	2.28000304866	66359.6	2613449.8	2.53915724725	13962.51	613409.1	2.27621500887	182352.25	8474741.53	2.1517145904	87904.4	3409586.95	2.57815393152	141328.21	6381404.7	2.21468809211	68458.14
Human Diseases	Neurodegenerative disease	Parkinson disease	0.242361163961	0.0122468090523	0.264143654196	0.0203370360158	0.00387195828588	0.00387195828588	-0.0217824902348	-0.0357713189629	-0.00779366150674		6349.73	2718764.35	0.233552054631	15666.51	6697274.94	0.233923650147	4411.7	1809918.45	0.243751313768	4584.4	2025472.7	0.226337289068	19704.73	8981342.85	0.219396256541	3361.13	1362167.55	0.246748647037	10612.53	4258927.2	0.24918317458	6229.6	2613449.8	0.238366927882	1596.43	613409.1	0.260255349978	21352.1	8474741.53	0.251949866842	8294.4	3409586.95	0.243267003354	16693.91	6381404.7	0.261602433709	8233.28
[truncated: 41 more columns]

## Sheet: Sham males
Level_1	Level_2	Level_3	m-Sham-Control: mean rel. freq. (%)	m-Sham-Control: std. dev. (%)	m-Sham-Stress: mean rel. freq. (%)	m-Sham-Stress: std. dev. (%)	p-values	p-values (corrected)	Difference between means	95.0% lower CI	95.0% upper CI	Note	CL11	CL11: parent seq. count	CL11: rel. freq. (%)	CL14	CL14: parent seq. count	CL14: rel. freq. (%)	CL20	CL20: parent seq. count	CL20: rel. freq. (%)	CL25	CL25: parent seq. count	CL25: rel. freq. (%)	CL28	CL28: parent seq. count	CL28: rel. freq. (%)	CL54	CL54: parent seq. count	CL54: rel. freq. (%)	CL57	CL57: parent seq. count	CL57: rel. freq. (%)	CL61	CL61: parent seq. count	CL61: rel. freq. (%)	CL65	CL65: parent seq. count	CL65: rel. freq. (%)	CL71	CL71: parent seq. count	CL71: rel. freq. (%)	CL9	CL9: parent seq. count	CL9: rel. freq. (%)	CL13	CL13: parent seq. count	CL13: rel. freq. (%)	CL17
Cellular Processes	Cell growth and death	Apoptosis	0.0878702692751	0.0467370239154	0.0456802345337	0.0125400752558	0.018067185064	0.018067185064	0.0421900347414	0.00866467392322	0.0757153955597		2655.5	3052424.0	0.0869964329988	5431.5	6644529.0	0.0817439430244	3343.5	4183478.1	0.0799215370579	1851.5	2362448.26	0.0783720867605	6641.5	2867618.4	0.231603340249	1631.0	2533394.1	0.0643800346736	1416.5	2066063.35	0.068560337223	3237.0	4908077.75	0.0659525004468	1773.0	2568520.2	0.0690280730516	2178.5	2427586.2	0.0897393468459	1431.08	2846485.56	0.0502753296946	1925.0	5175674.49	0.0371932200087	2948.5
Metabolism	Amino acid metabolism	Arginine biosynthesis	0.555445592141	0.111233833893	0.672937591428	0.063633530789	0.0105017086186	0.0105017086186	-0.117491999287	-0.203438277376	-0.0315457211977		19145.64	3052424.0	0.627227410085	40426.12	6644529.0	0.608412123719	17688.48	4183478.1	0.422817559389	14774.11	2362448.26	0.625372849435	8448.24	2867618.4	0.294608236577	12765.16	2533394.1	0.503875808347	10072.54	2066063.35	0.487523289158	32021.48	4908077.75	0.652424057463	16538.84	2568520.2	0.64390538957	13970.5	2427586.2	0.575489348226	19021.51	2846485.56	0.668245441582	26721.65	5175674.49	0.516293094777	50156.1
Cellular Processes	Cell motility	Bacterial chemotaxis	0.100459455259	0.0311376266311	0.180535820484	0.0343889902702	2.50092146955e-05	2.50092146955e-05	-0.0800763652246	-0.110697150841	-0.0494555796079		3405.12	3052424.0	0.111554620197	6613.81	6644529.0	0.0995376797964	3356.79	4183478.1	0.0802392153075	2775.98	2362448.26	0.11750437235	1172.17	2867618.4	0.0408760803041	3048.63	2533394.1	0.120337771372	1332.62	2066063.35	0.0645004423509	4037.89	4908077.75	0.0822702941085	4131.57	2568520.2	0.160854098013	2475.3	2427586.2	0.101965483244	3569.89	2846485.56	0.125413950809	5027.4	5175674.49	0.0971351658555	15735.2
Metabolism	Xenobiotics biodegradation and metabolism	Benzoate degradation	0.0770984874974	0.0160948166891	0.062981777733	0.00998787394846	0.0309224696784	0.0309224696784	0.0141167097644	0.00146203202307	0.0267713875058		2450.41	3052424.0	0.0802775105949	4314.42	6644529.0	0.0649319161674	3023.08	4183478.1	0.0722623598771	1448.58	2362448.26	0.0613168984281	1224.75	2867618.4	0.042709657603	2097.83	2533394.1	0.0828070926667	2075.59	2066063.35	0.100461101544	4903.33	4908077.75	0.0999032666098	1924.17	2568520.2	0.0749135630703	1950.0	2427586.2	0.0803267047737	2509.84	2846485.56	0.0881732911373	4012.33	5175674.49	0.0775228428247	4124.25
Human Diseases	Drug resistance: antimicrobial	beta-Lactam resistance	0.467115424425	0.0797111360755	0.365917410992	0.0402986744813	0.00277173089089	0.00277173089089	0.101198013433	0.0409235060236	0.161472520842		16823.8	3052424.0	0.551161961772	29580.13	6644529.0	0.445180237757	25638.47	4183478.1	0.61285058478	10038.29	2362448.26	0.424910469785	16454.94	2867618.4	0.573819026967	9982.73	2533394.1	0.394045679667	9521.41	2066063.35	0.460847921241	20588.52	4908077.75	0.419482352332	8858.37	2568520.2	0.344882239976	12282.9	2427586.2	0.505971734392	11531.61	2846485.56	0.405117460002	19946.7	5175674.49	0.385393247557	27220.32
Cellular Processes	Cellular community - prokaryotes	Biofilm formation - Escherichia coli	0.0579304957413	0.0220647516866	0.0332533998417	0.00621872929434	0.00548838798365	0.00548838798365	0.0246770958995	0.00881821820167	0.0405359735974		1829.75	3052424.0	0.0599441624099	3790.25	6644529.0	0.0570431704038	2514.75	4183478.1	0.0601114656247	1085.25	2362448.26	0.0459375139924	3509.25	2867618.4	0.122375069151	1012.5	2533394.1	0.0399661466015	1099.75	2066063.35	0.0532292487546	2529.0	4908077.75	0.0515273010905	1285.5	2568520.2	0.0500482729316	1531.5	2427586.2	0.0630873581338	966.83	2846485.56	0.0339657440595	2100.5	5175674.49	0.0405840824043	1845.75
Metabolism	Metabolism of terpenoids and polyketides	Biosynthesis of siderophore group nonribosomal peptides	0.0486266219537	0.0221079777781	0.0231220944736	0.00778935243736	0.00465026612847	0.00465026612847	0.0255045274801	0.00941812400573	0.0415909309545		1657.25	3052424.0	0.0542929160562	2546.75	6644529.0	0.0383285256186	2053.75	4183478.1	0.0490919266435	1037.25	2362448.26	0.0439057234633	3260.75	2867618.4	0.113709341522	909.5	2533394.1	0.0359004546509	854.75	2066063.35	0.0413709482819	1969.0	4908077.75	0.0401175388878	1028.5	2568520.2	0.0400425116376	1307.0	2427586.2	0.0538394887893	691.51	2846485.56	0.0242934659398	657.5	5175674.49	0.0127036582627	1675.75
Metabolism	Metabolism of cofactors and vitamins	Biotin metabolism	0.456671250915	0.0683842020875	0.380466142388	0.0472308010214	0.0096445069427	0.0096445069427	0.0762051085264	0.020938992949	0.131471224104		17717.21	3052424.0	0.580430831365	24017.46	6644529.0	0.361462189419	20218.04	4183478.1	0.483283036668	10479.44	2362448.26	0.443583894616	12708.63	2867618.4	0.443177167506	10799.47	2533394.1	0.426284643199	9727.37	2066063.35	0.470816637834	21954.39	4908077.75	0.447311373582	9516.73	2568520.2	0.370514119375	14119.8	2427586.2	0.581639490289	11809.51	2846485.56	0.414880376207	15159.39	5175674.49	0.292896897386	27114.03
Human Diseases	Drug resistance: antimicrobial	Cationic antimicrobial peptide (CAMP) resistance	0.287593962121	0.0366271214927	0.325981884965	0.0230240330337	0.0122344744103	0.0122344744103	-0.038387922844	-0.0672734446228	-0.0095024010652		8678.52	3052424.0	0.284315678294	20893.68	6644529.0	0.314449376321	10848.52	4183478.1	0.259318197459	7993.38	2362448.26	0.338351537062	6663.9	2867618.4	0.232384476261	6313.2	2533394.1	0.249199285654	4959.51	2066063.35	0.240046366439	16036.17	4908077.75	0.326730154183	8265.6	2568520.2	0.321803971018	6722.7	2427586.2	0.276929404196	9108.9	2846485.56	0.320005136439	13747.76	5175674.49	0.265622577822	25585.02
Organismal Systems	Digestive system	Cobalamin transport and metabolism	0.307950149591	0.0467588301926	0.255210390809	0.0362998685453	0.0110586482418	0.0110586482418	0.0527397587819	0.0135378555449	0.091941662019		10037.74	3052424.0	0.328844878693	20810.12	6644529.0	0.313191800352	12784.58	4183478.1	0.305596914682	6648.18	2362448.26	0.281410607486	11859.83	2867618.4	0.413577692206	6333.16	2533394.1	0.249987161492	5498.09	2066063.35	0.266114298964	15117.83	4908077.75	0.308019366645	7310.34	2568520.2	0.284612906685	9035.0	2427586.2	0.372180398785	7512.32	2846485.56	0.263915619512	11492.83	5175674.49	0.222054729721	14543.79
Metabolism	Amino acid metabolism	Cysteine and methionine metabolism	1.76804477015	0.0450498880706	1.8048737706	0.0252890635904	0.0388045885654	0.0388045885654	-0.03682900045	-0.0715100473818	-0.00214795351823		53866.08	3052424.0	1.76469848226	116737.43	6644529.0	1.75689548499	75577.07	4183478.1	1.80656067018	41827.14	2362448.26	1.77049972726	51281.22	2867618.4	1.78828605647	43800.31	2533394.1	1.72891813398	35541.31	2066063.35	1.72024299255	90300.42	4908077.75	1.83983271251	45161.89	2568520.2	1.75828440049	44455.3	2427586.2	1.83125526088	47906.88	2846485.56	1.68301855007	92775.7	5175674.49	1.79253351769	132184.65
Metabolism	Biosynthesis of other secondary metabolites	Degradation of flavonoids	0.460856861611	0.104658423509	0.379694632838	0.0536493905717	0.04549652592	0.04549652592	0.0811622287729	0.00185277485836	0.160471682687		16682.26	3052424.0	0.546524991286	33418.38	6644529.0	0.502945806994	27242.82	4183478.1	0.651200253684	10430.58	2362448.26	0.441515701173	15846.7	2867618.4	0.552608394478	8934.94	2533394.1	0.352686540164	9757.61	2066063.35	0.472280290921	13089.07	4908077.75	0.266684243134	9669.56	2568520.2	0.376464238046	12683.5	2427586.2	0.522473723075	10931.68	2846485.56	0.384041294768	21894.66	5175674.49	0.423030081245	26435.95
Genetic Information Processing	Replication and repair	DNA replication	1.76322933562	0.0838866747443	1.69609381792	0.0456553269581	0.0415364638407	0.0415364638407	0.0671355176967	0.00292389555578	0.131347139838		52859.59	3052424.0	1.73172501592	114062.08	6644529.0	1.7166315325	75158.42	4183478.1	1.79655344676	40254.98	2362448.26	1.7039518148	55932.57	2867618.4	1.95048860058	47338.47	2533394.1	1.86857899448	36161.36	2066063.35	1.75025417299	84012.52	4908077.75	1.71171942009	42296.23	2568520.2	1.64671587944	44151.3	2427586.2	1.81873253358	48395.13	2846485.56	1.70017128069	87389.86	5175674.49	1.68847287767	119175.3
Metabolism	Glycan biosynthesis and metabolism	Exopolysaccharide biosynthesis	0.295999488485	0.027683599727	0.333241280078	0.0182458556184	0.0023948350953	0.0023948350953	-0.0372417915929	-0.0593325931631	-0.0151509900226		10220.36	3052424.0	0.334827664833	21935.26	6644529.0	0.330125130013	11784.04	4183478.1	0.281680451488	7342.5	2362448.26	0.310800457488	6653.67	2867618.4	0.232027734234	7257.62	2533394.1	0.286478128294	5809.12	2066063.35	0.281168532417	13667.64	4908077.75	0.278472361201	7704.58	2568520.2	0.299961822375	7286.3	2427586.2	0.300145881535	9117.47	2846485.56	0.320306209458	15253.73	5175674.49	0.294719654984	26629.57
Cellular Processes	Cell motility	Flagellar assembly	1.47832416952	0.360293556585	2.39465822053	0.406165421408	3.33308809291e-05	3.33308809291e-05	-0.916334051011	-1.2748044046	-0.557863697425		49756.22	3052424.0	1.63005598174	96193.05	6644529.0	1.44770306518	50877.25	4183478.1	1.21614715755	39938.42	2362448.26	1.69055215626	25614.83	2867618.4	0.893244024379	42430.77	2533394.1	1.67485864122	20013.95	2066063.35	0.968699725495	62674.6	4908077.75	1.27696836098	55599.93	2568520.2	2.16466781145	35201.3	2427586.2	1.45005355526	52620.57	2846485.56	1.84861538521	71994.23	5175674.49	1.39101155104	210831.99
Metabolism	Metabolism of cofactors and vitamins	Folate biosynthesis	1.15686633448	0.211950916695	0.99590630096	0.107742711641	0.0493079332479	0.0493079332479	0.160960033523	0.000555362059154	0.321364704986		33450.04	3052424.0	1.09585169033	78241.23	6644529.0	1.17752861038	39283.37	4183478.1	0.939012206135	27837.87	2362448.26	1.17834834613	49360.59	2867618.4	1.72130957173	24892.57	2533394.1	0.982577878428	19480.86	2066063.35	0.942897515703	63843.17	4908077.75	1.30077747851	30310.53	2568520.2	1.18007754037	29241.9	2427586.2	1.20456690683	28538.35	2846485.56	1.00258193476	39106.67	5175674.49	0.755585964217	64526.1
Metabolism	Carbohydrate metabolism	Fructose and mannose metabolism	0.852020478357	0.0993945106065	0.766021319809	0.0339193325932	0.0232910726706	0.0232910726706	0.0859991585482	0.013832318127	0.15816599897		25173.45	3052424.0	0.824703579843	59040.58	6644529.0	0.888559294421	38978.82	4183478.1	0.931732378377	20952.02	2362448.26	0.886877412503	31008.28	2867618.4	1.08132518608	18968.63	2533394.1	0.748743750528	16922.61	2066063.35	0.819075078216	34575.07	4908077.75	0.704452369362	22969.37	2568520.2	0.894264720986	20532.0	2427586.2	0.845778411494	21255.08	2846485.56	0.746713080111	40465.32	5175674.49	0.781836649082	51548.65
Organismal Systems	Nervous system	GABAergic synapse	0.359089172548	0.0224777099921	0.332304118232	0.021122422951	0.0124822607933	0.0124822607933	0.0267850543159	0.00643354438434	0.0471365642475		11756.14	3052424.0	0.385141120631	23771.86	6644529.0	0.357765915387	15357.14	4183478.1	0.367090244837	8131.67	2362448.26	0.344205210234	11153.27	2867618.4	0.388938430581	8864.9	2533394.1	0.349921869637	7131.32	2066063.35	0.345164633989	16612.94	4908077.75	0.338481598015	8338.2	2568520.2	0.324630501251	9716.9	2427586.2	0.400270029546	9916.34	2846485.56	0.348371343925	15168.86	5175674.49	0.293079868707	23229.97
Metabolism	Carbohydrate metabolism	Galactose metabolism	1.93365817802	0.203432892831	1.74222524436	0.133852318505	0.0234215131853	0.0234215131853	0.191432933657	0.0291701382231	0.353695729091		59994.92	3052424.0	1.96548448053	128703.89	6644529.0	1.93699041723	100909.21	4183478.1	2.41208887887	40543.28	2362448.26	1.71615525667	56406.29	2867618.4	1.96700823234	49781.31	2533394.1	1.96500457627	42990.98	2066063.35	2.08081615697	79756.91	4908077.75	1.62501317344	45940.09	2568520.2	1.78858200142	49561.6	2427586.2	2.0416000058	50425.4	2846485.56	1.77149677865	107231.94	5175674.49	2.07184474617	113874.81
Organismal Systems	Endocrine system	Glucagon signaling pathway	0.661031409499	0.0623499276452	0.724713389396	0.0443463333859	0.016890399577	0.016890399577	-0.0636819798975	-0.114503073498	-0.0128608862969		19697.68	3052424.0	0.64531270885	46173.16	6644529.0	0.694904936076	24896.84	4183478.1	0.595122991082	15685.26	2362448.26	0.663940889863	16258.61	2867618.4	0.566972579057	16255.04	2533394.1	0.64163092509	11895.37	2066063.35	0.575750496712	37190.49	4908077.75	0.757740441255	19025.76	2568520.2	0.74072845524	15994.2	2427586.2	0.658851990508	20790.42	2846485.56	0.73038909075	31529.92	5175674.49	0.60919441632	54173.82
Metabolism	Metabolism of other amino acids	Glutathione metabolism	0.210185623921	0.0325275993783	0.179626650162	0.0158698065509	0.0178667920991	0.0178667920991	0.0305589737594	0.00609174537003	0.0550262021488		6172.54	3052424.0	0.202217647352	12317.92	6644529.0	0.185384396697	10090.38	4183478.1	0.241195956063	4444.18	2362448.26	0.188117559028	8343.59	2867618.4	0.290958866773	5753.46	2533394.1	0.227104815631	4442.44	2066063.35	0.215019544294	9166.98	4908077.75	0.186773324852	4698.24	2568520.2	0.182916217673	5303.3	2427586.2	0.218459801757	4949.86	2846485.56	0.173893733014	10523.73	5175674.49	0.203330600105	11730.4
Metabolism	Lipid metabolism	Glycerophospholipid metabolism	1.3820595916	0.0437980061277	1.28411280895	0.053957069403	0.000264611449334	0.000264611449334	0.0979467826414	0.0519801950134	0.143913370269		42106.07	3052424.0	1.37943057714	93694.78	6644529.0	1.41010416239	60002.92	4183478.1	1.43428311481	32166.89	2362448.26	1.36159130105	38682.6	2867618.4	1.34894517346	35916.85	2533394.1	1.41773638772	29626.96	2066063.35	1.43398119908	68488.82	4908077.75	1.39543062455	32737.45	2568520.2	1.27456463064	33585.7	2427586.2	1.38350185052	38800.06	2846485.56	1.3630864862	73029.9	5175674.49	1.41102188983	86513.75
Environmental Information Processing	Signal transduction	HIF-1 signaling pathway	0.300830817485	0.012810030334	0.280419443766	0.0074696398261	0.00048701298158	0.00048701298158	0.020411373719	0.0104753648282	0.0303473826098		8944.79	3052424.0	0.293038909404	19721.94	6644529.0	0.296814717793	12063.96	4183478.1	0.288371534681	6744.06	2362448.26	0.285469109067	9192.59	2867618.4	0.320565316501	8017.63	2533394.1	0.316477803434	6151.78	2066063.35	0.297753696662	15863.56	4908077.75	0.32321329873	7372.07	2568520.2	0.287016236041	7273.8	2427586.2	0.29963096676	8561.87	2846485.56	0.300787403257	14451.56	5175674.49	0.27922080548	19314.84
Human Diseases	Neurodegenerative disease	Huntington disease	0.0715041108934	0.0243339476694	0.0502980399355	0.010538818762	0.0244771505846	0.0244771505846	0.0212060709579	0.00317373322866	0.0392384086871		2140.5	3052424.0	0.0701245960587	5356.5	6644529.0	0.0806151948468	2972.0	4183478.1	0.0710413662737	1715.0	2362448.26	0.0725941824436	4026.04	2867618.4	0.140396644128	1179.0	2533394.1	0.046538357376	1367.75	2066063.35	0.066200777435	3314.25	4908077.75	0.0675264363936	1364.0	2568520.2	0.0531045074125	1768.5	2427586.2	0.0728501422524	1296.66	2846485.56	0.0455530152066	3278.0	5175674.49	0.0633347403577	2661.75
Metabolism	Metabolism of cofactors and vitamins	Lipoic acid metabolism	0.122809739908	0.0364856669692	0.0911249701706	0.0160108723917	0.0250524838605	0.0250524838605	0.031684769737	0.00460783390959	0.0587617055645		3862.33	3052424.0	0.126533207706	7326.0	6644529.0	0.110256121991	7476.0	4183478.1	0.178702979227	2653.5	2362448.26	0.112319920183	5423.25	2867618.4	0.189120351578	2685.83	2533394.1	0.106017062249	2778.25	2066063.35	0.134470707299	4247.75	4908077.75	0.086546102494	2111.67	2568520.2	0.0822134861933	3705.0	2427586.2	0.15262073907	2052.5	2846485.56	0.0721064609933	6231.0	5175674.49	0.120390105909	5041.25
Metabolism	Glycan biosynthesis and metabolism	Lipopolysaccharide biosynthesis	0.766814448392	0.289294498615	0.478221531929	0.0944039943499	0.0109922942066	0.0109922942066	0.288592916463	0.0791274970063	0.49805833592		23437.48	3052424.0	0.767831729799	49021.61	6644529.0	0.737774039364	34269.99	4183478.1	0.819174600197	15656.28	2362448.26	0.662714196331	46539.75	2867618.4	1.62294083481	14179.49	2533394.1	0.559703285012	13882.77	2066063.35	0.671943094097	31598.24	4908077.75	0.643800722187	16227.51	2568520.2	0.631784402552	20351.0	2427586.2	0.838322445563	13633.8	2846485.56	0.478969582407	26437.0	5175674.49	0.510793328504	33088.93
Cellular Processes	Transport and catabolism	Lysosome	0.497990304372	0.168151715729	0.327475081531	0.0887612687267	0.012410636898	0.012410636898	0.170515222841	0.0424817071589	0.298548738523		16934.76	3052424.0	0.554797105514	36590.87	6644529.0	0.550691704408	32966.83	4183478.1	0.788024443106	9147.26	2362448.26	0.387194088221	21844.5	2867618.4	0.761764536035	8468.93	2533394.1	0.334291849815	10643.34	2066063.35	0.515150709198	18825.83	4908077.75	0.383568292087	8487.07	2568520.2	0.330426445546	14896.0	2427586.2	0.613613638107	7354.48	2846485.56	0.258370536051	24100.5	5175674.49	0.465649453932	15641.7
Cellular Processes	Transport and catabolism	Mitophagy - animal	0.058006027878	0.0256408517951	0.0326641025263	0.00877715447766	0.0116999546063	0.0116999546063	0.0253419253516	0.00672127042043	0.0439625802828		1787.25	3052424.0	0.0585518263518	3743.75	6644529.0	0.0563433465337	2527.75	4183478.1	0.0604222118433	1189.25	2362448.26	0.0503397268053	3841.75	2867618.4	0.133970056825	1030.5	2533394.1	0.0406766558744	994.75	2066063.35	0.0481471199806	2266.5	4908077.75	0.046178975058	1154.5	2568520.2	0.0449480599763	1591.5	2427586.2	0.0655589490499	937.33	2846485.56	0.0329293783595	1645.0	5175674.49	0.0317832970983	1871.92
Metabolism	Energy metabolism	Nitrogen metabolism	0.212823673132	0.0703977805022	0.159923372489	0.0193218672934	0.041700970857	0.041700970857	0.0529003006428	0.0023577928771	0.103442808409		5666.58	3052424.0	0.185641968481	15088.22	6644529.0	0.227077344384	8675.08	4183478.1	0.207365254284	6026.31	2362448.26	0.255087491313	11663.65	2867618.4	0.406736475118	3164.0	2533394.1	0.124891741084	3644.09	2066063.35	0.176378425182	10848.83	4908077.75	0.221040304425	5323.0	2568520.2	0.207239950848	4336.5	2427586.2	0.178634233462	4297.26	2846485.56	0.150967215867	7056.5	5175674.49	0.136339717918	12933.72
Genetic Information Processing	Replication and repair	Nucleotide excision repair	1.13722740271	0.0402371522071	1.09987470589	0.0288141991601	0.0281040078743	0.0281040078743	0.0373526968166	0.00448854516048	0.0702168484726		34073.32	3052424.0	1.11627087194	75332.23	6644529.0	1.13374823106	47071.17	4183478.1	1.1251683139	26291.5	2362448.26	1.11289209779	33834.35	2867618.4	1.17987630432	29756.35	2533394.1	1.17456458906	23029.21	2066063.35	1.11464200747	59927.32	4908077.75	1.22099369758	27537.45	2568520.2	1.07211342936	28092.7	2427586.2	1.15722770215	31368.39	2846485.56	1.10200418512	56182.74	5175674.49	1.08551532962	75760.17
Metabolism	Glycan biosynthesis and metabolism	Other glycan degradation	0.165403136784	0.0588481849624	0.111152863872	0.0253272226328	0.0184064396718	0.0184064396718	0.0542502729124	0.010671525856	0.0978290199689		6161.5	3052424.0	0.201855967585	7743.77	6644529.0	0.11654355034	11597.73	4183478.1	0.277226980105	3455.26	2362448.26	0.146257594653	6228.69	2867618.4	0.217207770741	2900.17	2533394.1	0.11447764878	3970.14	2066063.35	0.192159645056	3814.03	4908077.75	0.077709241668	3847.43	2568520.2	0.14979169718	5452.9	2427586.2	0.224622301774	2891.52	2846485.56	0.101582106744	4982.7	5175674.49	0.0962715103051	7397.3
Metabolism	Energy metabolism	Oxidative phosphorylation	2.44409589002	0.20397800928	2.15437191192	0.0826204194263	0.00108001296671	0.00108001296671	0.2897239781	0.139601236013	0.439846720188		73409.5	3052424.0	2.40495750263	166501.36	6644529.0	2.50584142232	98215.34	4183478.1	2.34769580842	60679.8	2362448.26	2.56851339466	84457.66	2867618.4	2.94521962894	53818.06	2533394.1	2.12434614891	47688.17	2066063.35	2.30816591369	127556.39	4908077.75	2.59890728096	59104.54	2568520.2	2.30111252386	59294.4	2427586.2	2.44252500694	66544.29	2846485.56	2.33777015893	108169.98	5175674.49	2.08996876077	149555.78
Cellular Processes	Transport and catabolism	Peroxisome	0.188696654289	0.0135961259942	0.210527387801	0.0214692695674	0.0147078752006	0.0147078752006	-0.021830733512	-0.0387922649706	-0.00486920205347		5938.66	3052424.0	0.194555540122	11910.04	6644529.0	0.179245812608	8437.66	4183478.1	0.201690072191	4600.26	2362448.26	0.194724264564	4783.08	2867618.4	0.166796251551	4683.5	2533394.1	0.184870565539	3437.18	2066063.35	0.166363727424	9828.66	4908077.75	0.200254773878	5182.0	2568520.2	0.201750408659	4345.5	2427586.2	0.179004972099	5875.34	2846485.56	0.206406808542	8495.16	5175674.49	0.164136288254	18828.7
Metabolism	Amino acid metabolism	Phenylalanine metabolism	0.219387955852	0.044573166932	0.27098647845	0.0476375346986	0.0212259320765	0.0212259320765	-0.0515985225985	-0.0946447839507	-0.00855226124622		8258.82	3052424.0	0.270565950209	13830.45	6644529.0	0.208147936445	9045.15	4183478.1	0.216211242985	5618.28	2362448.26	0.237816001947	3131.11	2867618.4	0.109188516854	4690.17	2533394.1	0.185133848697	4313.7	2066063.35	0.208788370405	14061.65	4908077.75	0.286500147639	6315.83	2568520.2	0.245893725111	5227.0	2427586.2	0.215316761975	6538.52	2846485.56	0.229705012099	10933.32	5175674.49	0.211244351265	29260.77
Metabolism	Metabolism of cofactors and vitamins	Porphyrin metabolism	1.81296669325	0.382489910775	2.13374943688	0.222192309938	0.0356620750628	0.0356620750628	-0.320782743629	-0.617229260023	-0.0243362272352		54110.98	3052424.0	1.77272161404	140392.54	6644529.0	2.11290431572	55907.36	4183478.1	1.33638466997	49287.3	2362448.26	2.08628061128	38748.12	2867618.4	1.35122999629	37801.32	2533394.1	1.49212157714	29383.83	2066063.35	1.4222134089	117325.01	4908077.75	2.39044725809	58042.48	2568520.2	2.25976342331	37276.2	2427586.2	1.53552528845	62139.96	2846485.56	2.18304146254	81601.37	5175674.49	1.57663257528	170756.15
Metabolism	Lipid metabolism	Primary bile acid biosynthesis	0.115174997738	0.0347876334869	0.0858638027802	0.0109903259442	0.0259388815678	0.0259388815678	0.0293111949577	0.00416929757417	0.0544530923413		4586.23	3052424.0	0.150248785883	5684.67	6644529.0	0.0855541453728	6500.73	4183478.1	0.155390558875	2151.46	2362448.26	0.0910690844082	1715.9	2867618.4	0.0598371108234	3622.9	2533394.1	0.143005780269	3010.14	2066063.35	0.145694467694	6446.53	4908077.75	0.131345311308	1442.7	2568520.2	0.056168528478	3328.4	2427586.2	0.137107386753	3173.94	2846485.56	0.111503815252	5644.2	5175674.49	0.109052453181	5398.2
Metabolism	Carbohydrate metabolism	Propanoate metabolism	0.226958225459	0.0452013767298	0.273918831392	0.0164023457732	0.00893081900802	0.00893081900802	-0.046960605933	-0.0799204607657	-0.0140007511003		7119.47	3052424.0	0.233239877553	16522.54	6644529.0	0.248663825532	7836.96	4183478.1	0.187331206538	5858.81	2362448.26	0.247997388946	3333.23	2867618.4	0.116236874474	5353.41	2533394.1	0.21131374704	4342.43	2066063.35	0.21017893764	12937.01	4908077.75	0.263586085204	6601.19	2568520.2	0.25700362411	5436.4	2427586.2	0.223942614273	8455.38	2846485.56	0.297046298735	12878.36	5175674.49	0.248824767185	20019.55
Organismal Systems	Digestive system	Protein digestion and absorption	0.0891805537398	0.0516405592885	0.0442951017255	0.0126608594057	0.021515324221	0.021515324221	0.0448854520143	0.00795811336668	0.0818127906619		2447.75	3052424.0	0.080190366738	5557.25	6644529.0	0.0836364774689	4162.75	4183478.1	0.0995045247159	1852.25	2362448.26	0.0784038334876	7018.25	2867618.4	0.244741420267	1254.5	2533394.1	0.0495185490485	1364.75	2066063.35	0.0660555737558	3735.0	4908077.75	0.0760990389771	1850.5	2568520.2	0.0720453746091	2156.0	2427586.2	0.0888125002523	1194.91	2846485.56	0.0419784318175	1914.5	5175674.49	0.0369903478996	2891.75
Genetic Information Processing	Folding, sorting and degradation	Protein processing in endoplasmic reticulum	0.0998007937915	0.0275159227405	0.0651646998524	0.0159599926314	0.00332926780019	0.00332926780019	0.034636093939	0.0133166383192	0.0559555495589		3330.5	3052424.0	0.109110005687	5271.0	6644529.0	0.0793284219243	4910.5	4183478.1	0.117378408172	1998.0	2362448.26	0.084573280771	4223.29	2867618.4	0.14727517441	2962.5	2533394.1	0.116937984501	2478.0	2066063.35	0.119938239067	2995.0	4908077.75	0.0610218532092	1617.0	2568520.2	0.0629545370132	3076.5	2427586.2	0.126730824224	2065.41	2846485.56	0.0725600027284	4780.5	5175674.49	0.0923647731177	3239.67
Metabolism	Nucleotide metabolism	Purine metabolism	4.23009941228	0.242168333115	3.96461930551	0.144044619462	0.00871828340948	0.00871828340948	0.265480106769	0.0768609431718	0.454099270366		124725.7	3052424.0	4.08611975269	269515.73	6644529.0	4.05620518776	184766.57	4183478.1	4.41657791874	97048.14	2362448.26	4.10794774401	139817.83	2867618.4	4.87574741465	108433.63	2533394.1	4.28017220061	89741.36	2066063.35	4.34359188454	205702.07	4908077.75	4.19109232734	104061.87	2568520.2	4.05143280555	101111.0	2427586.2	4.16508381865	112638.92	2846485.56	3.95712248054	219391.9	5175674.49	4.23890452199	281127.22
Metabolism	Lipid metabolism	Secondary bile acid biosynthesis	0.15062827251	0.0490107026309	0.197411425419	0.0272007331714	0.0181143742389	0.0181143742389	-0.0467831529091	-0.0844326176796	-0.0091336881387		4564.06	3052424.0	0.149522477873	12701.04	6644529.0	0.191150343388	3636.06	4183478.1	0.0869147611888	4102.56	2362448.26	0.173657136517	1893.69	2867618.4	0.0660370291947	3555.4	2533394.1	0.140341370496	2090.98	2066063.35	0.101205996418	11511.86	4908077.75	0.234549259127	4845.7	2568520.2	0.188657266546	3231.9	2427586.2	0.133132244696	5457.94	2846485.56	0.191743112162	7173.86	5175674.49	0.138607248463	14918.57
Human Diseases	Neurodegenerative disease	Spinocerebellar ataxia	0.0177809520004	0.0143481669836	0.006655086273	0.00236752702614	0.0349293770034	0.0349293770034	0.0111258657274	0.000950676558955	0.0213010548959		718.0	3052424.0	0.0235222891708	622.0	6644529.0	0.00936108488653	2174.0	4183478.1	0.0519663291652	354.0	2362448.26	0.0149844551516	688.0	2867618.4	0.0239920346445	192.0	2533394.1	0.00757876557777	483.0	2066063.35	0.0233777923605	180.0	4908077.75	0.00366742356516	128.0	2568520.2	0.00498341418534	751.0	2427586.2	0.0309360796333	34.75	2846485.56	0.00122080366359	360.0	5175674.49	0.00695561517046	448.0
Metabolism	Lipid metabolism	Steroid hormone biosynthesis	0.0273407437082	0.0117366046629	0.0178489514275	0.00601371405459	0.0380317340031	0.0380317340031	0.00949179228071	0.000598486371296	0.0183850981901		1136.75	3052424.0	0.0372408944498	1806.25	6644529.0	0.0271840186114	1942.75	4183478.1	0.0464386320081	483.25	2362448.26	0.0204554744407	662.25	2867618.4	0.0230940769525	643.5	2533394.1	0.0254007065067	719.75	2066063.35	0.0348367827153	638.0	4908077.75	0.012998979081	320.5	2568520.2	0.012478001925	1113.0	2427586.2	0.0458480114939	420.5	2846485.56	0.0147726026054	1399.5	5175674.49	0.0270399539752	685.75
Metabolism	Energy metabolism	Sulfur metabolism	0.226880268081	0.031449612768	0.201309897594	0.0159575474754	0.0369103922931	0.0369103922931	0.0255703704872	0.00177607007031	0.0493646709042		7321.73	3052424.0	0.239866086756	14760.17	6644529.0	0.222140199855	8783.73	4183478.1	0.209962375565	4682.13	2362448.26	0.198189737286	8580.23	2867618.4	0.299211010782	4987.9	2533394.1	0.196886066799	5240.89	2066063.35	0.253665503529	11411.78	4908077.75	0.232510171625	6495.2	2568520.2	0.252877123567	4802.9	2427586.2	0.197846733517	5480.28	2846485.56	0.192527939611	12347.53	5175674.49	0.238568519405	14347.12
Organismal Systems	Endocrine system	Thyroid hormone synthesis	0.00519917218625	0.00605789764442	0.00034109286092	0.0006735174711	0.0298544169995	0.0298544169995	0.00485807932533	0.000577389684985	0.00913876896568		182.0	3052424.0	0.00596247441378	6.0	6644529.0	9.02998542109e-05	238.0	4183478.1	0.00568904615516	0.0	2362448.26	0.0	0.0	2867618.4	0.0	455.0	2533394.1	0.0179600955098	279.0	2066063.35	0.013503942171	0.0	4908077.75	0.0	8.0	2568520.2	0.000311463386583	65.0	2427586.2	0.00267755682579	313.0	2846485.56	0.0109960157325	0.0	5175674.49	0.0	0.0
Environmental Information Processing	Signal transduction	Two-component system	3.88740112583	0.457375854229	4.63838741011	0.212415378877	0.000327694162816	0.000327694162816	-0.750986284272	-1.09274256617	-0.409230002374		122967.33	3052424.0	4.02851405965	254616.86	6644529.0	3.83197755627	164349.54	4183478.1	3.92853831361	94799.09	2362448.26	4.01274777548	75077.19	2867618.4	2.61810253414	106052.29	2533394.1	4.18617419216	84161.67	2066063.35	4.0735280455	175815.29	4908077.75	3.5821618759	110795.21	2568520.2	4.31358141548	92361.5	2427586.2	3.80466407331	124716.56	2846485.56	4.38142254268	236274.44	5175674.49	4.5650946646	364479.34
Metabolism	Metabolism of cofactors and vitamins	Ubiquinone and other terpenoid-quinone biosynthesis	0.371757015552	0.135120306753	0.215252272743	0.0595534084277	0.00485687806572	0.00485687806572	0.156504742809	0.0561788006542	0.256830684964		11823.08	3052424.0	0.387334131824	18195.35	6644529.0	0.273839575386	16118.75	4183478.1	0.385295431569	7249.72	2362448.26	0.306873175711	21631.29	2867618.4	0.754329446345	8810.83	2533394.1	0.347787578727	7662.5	2066063.35	0.370874397438	14914.25	4908077.75	0.303871510593	7109.17	2568520.2	0.2767807705	10951.0	2427586.2	0.451106535372	6582.06	2846485.56	0.23123461761	11731.83	5175674.49	0.226672485348	10931.1
Metabolism	Metabolism of cofactors and vitamins	Vitamin B6 metabolism	0.351800364521	0.0764121473562	0.272303704742	0.0257768140574	0.00870497365653	0.00870497365653	0.0794966597785	0.0240576459833	0.134935673574		10365.54	3052424.0	0.339583884808	22697.85	6644529.0	0.341602090983	15804.05	4183478.1	0.377772982725	7624.32	2362448.26	0.322729607632	16177.42	2867618.4	0.564141309736	7417.29	2533394.1	0.292780740273	7165.35	2066063.35	0.346811727724	19035.9	4908077.75	0.387848379134	7647.91	2568520.2	0.297755493611	8372.8	2427586.2	0.344902273707	7226.53	2846485.56	0.253875519397	16393.23	5175674.49	0.316736109113	19743.92
Metabolism	Metabolism of terpenoids and polyketides	Zeatin biosynthesis	0.185707327286	0.0288718436046	0.157497316538	0.0101860607456	0.0125597376406	0.0125597376406	0.0282100107477	0.0072000632442	0.0492199582512		5653.98	3052424.0	0.185229181791	11538.92	6644529.0	0.173660465625	7873.48	4183478.1	0.188204164377	4241.88	2362448.26	0.179554408527	7818.69	2867618.4	0.272654478713	4479.4	2533394.1	0.176814179839	3600.14	2066063.35	0.174251191281	8569.28	4908077.75	0.174595441158	4333.7	2568520.2	0.168723609805	4639.4	2427586.2	0.19111164827	4496.93	2846485.56	0.15798183076	7514.53	5175674.49	0.145189385741	11113.37
[truncated: 29 more columns]

## Sheet: Stressed males
Level_1	Level_2	Level_3	m-Gonadectomy-Stress: mean rel. freq. (%)	m-Gonadectomy-Stress: std. dev. (%)	m-Sham-Stress: mean rel. freq. (%)	m-Sham-Stress: std. dev. (%)	p-values	p-values (corrected)	Difference between means	95.0% lower CI	95.0% upper CI	Note	CL12	CL12: parent seq. count	CL12: rel. freq. (%)	CL16	CL16: parent seq. count	CL16: rel. freq. (%)	CL21	CL21: parent seq. count	CL21: rel. freq. (%)	CL22	CL22: parent seq. count	CL22: rel. freq. (%)	CL27	CL27: parent seq. count	CL27: rel. freq. (%)	CL29	CL29: parent seq. count	CL29: rel. freq. (%)	CL51	CL51: parent seq. count	CL51: rel. freq. (%)	CL55	CL55: parent seq. count	CL55: rel. freq. (%)	CL6	CL6: parent seq. count	CL6: rel. freq. (%)	CL60	CL60: parent seq. count	CL60: rel. freq. (%)	CL63	CL63: parent seq. count	CL63: rel. freq. (%)	CL68	CL68: parent seq. count	CL68: rel. freq. (%)	CL72
Genetic Information Processing	Translation	Aminoacyl-tRNA biosynthesis	3.5575888413	0.154250683394	3.44087015407	0.070116261366	0.0255175353195	0.0255175353195	0.11671868723	0.0159100170706	0.21752735739		100582.73	2827591.75	3.55718713637	108983.74	3293355.42	3.30920068141	134696.3	3808636.95	3.53660119797	362251.63	9924229.98	3.65017367322	252630.28	6955776.21	3.63194951035	169700.58	4508809.9	3.76375548679	111398.25	3249485.08	3.42818161208	151191.34	4357511.96	3.46967125708	61162.3	1791844.2	3.41337154201	192335.76	5617641.26	3.4237814609	117269.81	3343412.83	3.50748818536	102291.67	2862240.0	3.57383273241	87580.39
Metabolism	Amino acid metabolism	Arginine biosynthesis	0.587527996943	0.103865590773	0.672937591428	0.063633530789	0.0236903601248	0.0236903601248	-0.0854095944851	-0.158288188385	-0.012531000585		16287.73	2827591.75	0.576028346383	21928.82	3293355.42	0.665850392789	24156.5	3808636.95	0.634255780142	63658.7	9924229.98	0.641447247074	35381.53	6955776.21	0.508664007176	17359.08	4508809.9	0.385003590415	21304.81	3249485.08	0.655636492413	28764.49	4357511.96	0.660112703397	12213.6	1791844.2	0.681621761535	38584.12	5617641.26	0.68683844721	22641.13	3343412.83	0.677186191213	15958.12	2862240.0	0.557539549444	13043.84
Cellular Processes	Cell motility	Bacterial chemotaxis	0.128943909203	0.0313760342798	0.180535820484	0.0343889902702	0.00136161680217	0.00136161680217	-0.0515919112805	-0.080603686891	-0.02258013567		3140.39	2827591.75	0.111062355448	6467.41	3293355.42	0.196377529152	4485.8	3808636.95	0.117779669181	13624.5	9924229.98	0.137285210313	7031.64	6955776.21	0.101090658867	3825.19	4508809.9	0.0848381299021	4625.76	3249485.08	0.142353630994	6452.52	4357511.96	0.148078078941	2482.0	1791844.2	0.138516507183	9804.26	5617641.26	0.174526274396	4561.86	3343412.83	0.136443216317	3952.51	2862240.0	0.138091494773	2107.37
Genetic Information Processing	Replication and repair	Base excision repair	1.09151893077	0.0742298862743	1.0308427751	0.0247209887882	0.0137499769334	0.0137499769334	0.0606761556692	0.0141222228026	0.107230088536		30911.21	2827591.75	1.0931991862	32279.05	3293355.42	0.980126523969	42498.8	3808636.95	1.11585327134	106550.12	9924229.98	1.0736361432	82050.83	6955776.21	1.17960709952	49797.96	4508809.9	1.10445907245	34696.27	3249485.08	1.06774670896	44384.85	4357511.96	1.01858240224	18111.7	1791844.2	1.01078542431	58926.2	5617641.26	1.04894914561	35330.97	3343412.83	1.05673369687	32070.97	2862240.0	1.12048500475	27316.05
Metabolism	Xenobiotics biodegradation and metabolism	Benzoate degradation	0.0867924799524	0.0262121067113	0.062981777733	0.00998787394846	0.00777568513093	0.00777568513093	0.0238107022194	0.00712783881528	0.0404935656234		1993.08	2827591.75	0.0704868374298	2036.92	3293355.42	0.0618493827793	4126.75	3808636.95	0.108352412009	6785.57	9924229.98	0.0683737681782	8624.67	6955776.21	0.123992919548	2585.08	4508809.9	0.0573339763116	3582.52	3249485.08	0.110248852104	2767.83	4357511.96	0.0635185864183	1698.5	1791844.2	0.094790607353	4585.66	5617641.26	0.0816296340005	2366.58	3343412.83	0.0707833618022	1988.49	2862240.0	0.0694732097937	2061.67
Human Diseases	Drug resistance: antimicrobial	beta-Lactam resistance	0.414969679131	0.0453392343479	0.365917410992	0.0402986744813	0.011803018083	0.011803018083	0.0490522681385	0.0119735205806	0.0861310156964		13261.27	2827591.75	0.468995214744	12237.7	3293355.42	0.371587588928	17843.65	3808636.95	0.468504880729	35627.27	9924229.98	0.358992789081	30785.41	6955776.21	0.442587700791	17562.47	4508809.9	0.389514536863	14244.42	3249485.08	0.438359298452	18139.25	4357511.96	0.416275392162	8818.8	1791844.2	0.492163325361	20277.44	5617641.26	0.360960037523	13628.65	3343412.83	0.407626897813	10688.07	2862240.0	0.373416275365	11234.27
Metabolism	Carbohydrate metabolism	C5-Branched dibasic acid metabolism	0.0304430776804	0.0203571486055	0.0159927326145	0.0117043516216	0.0439667410193	0.0439667410193	0.0144503450659	0.000427801185682	0.0284728889461		814.0	2827591.75	0.0287877484435	97.0	3293355.42	0.0029453243768	1140.0	3808636.95	0.0299319681809	3285.0	9924229.98	0.0331008048647	3453.0	6955776.21	0.0496421951447	1129.0	4508809.9	0.0250398669503	604.0	3249485.08	0.0185875603405	791.0	4357511.96	0.0181525606186	145.0	1791844.2	0.00809222141077	2043.0	5617641.26	0.0363675768075	397.0	3343412.83	0.0118740945311	1123.0	2862240.0	0.0392350047515	877.0
Human Diseases	Drug resistance: antimicrobial	Cationic antimicrobial peptide (CAMP) resistance	0.282836055448	0.0403520483225	0.325981884965	0.0230240330337	0.00393873508293	0.00393873508293	-0.0431458295164	-0.0708834863496	-0.0154081726832		7959.17	2827591.75	0.281482289655	11602.6	3293355.42	0.352303305302	10362.95	3808636.95	0.272090780404	30512.64	9924229.98	0.307455994687	16616.97	6955776.21	0.238894546034	10761.92	4508809.9	0.23868648798	9475.7	3249485.08	0.291606201189	13900.21	4357511.96	0.318994190437	5493.55	1791844.2	0.306586365042	17925.3	5617641.26	0.319089439328	10307.53	3343412.83	0.308293666505	8164.44	2862240.0	0.285246520208	5987.8
Metabolism	Amino acid metabolism	Cysteine and methionine metabolism	1.71360369417	0.0874743227458	1.8048737706	0.0252890635904	0.00259842456442	0.00259842456442	-0.0912700764261	-0.145496851852	-0.0370433009999		49596.17	2827591.75	1.75400745175	59365.08	3293355.42	1.80257131191	65448.55	3808636.95	1.71842448779	172623.37	9924229.98	1.73941323758	110183.48	6955776.21	1.58405728812	76923.27	4508809.9	1.70606593993	57078.97	3249485.08	1.75655430306	75467.93	4357511.96	1.73190413917	32129.55	1791844.2	1.79309953399	94509.21	5617641.26	1.68236463715	58076.48	3343412.83	1.73704184775	50536.75	2862240.0	1.76563635474	42829.69
Genetic Information Processing	Replication and repair	DNA replication	1.79468315562	0.116605141158	1.69609381792	0.0456553269581	0.0123572026075	0.0123572026075	0.0985893376939	0.024115452075	0.173063223313		50728.77	2827591.75	1.79406273908	53975.18	3293355.42	1.63891147831	68948.8	3808636.95	1.81032744536	177951.43	9924229.98	1.79310062704	130934.89	6955776.21	1.88239077922	88596.47	4508809.9	1.96496352618	55807.77	3249485.08	1.71743425885	73268.03	4357511.96	1.68141890768	29632.4	1791844.2	1.65373752919	95624.68	5617641.26	1.70222119168	58635.57	3343412.83	1.75376398254	52125.11	2862240.0	1.82112995416	44726.53
Metabolism	Glycan biosynthesis and metabolism	Exopolysaccharide biosynthesis	0.308443822662	0.0338802337541	0.333241280078	0.0182458556184	0.0354873029766	0.0354873029766	-0.024797457416	-0.0477418352931	-0.00185307953899		9101.39	2827591.75	0.321877795831	11582.68	3293355.42	0.351698451059	11368.8	3808636.95	0.298500491101	34345.02	9924229.98	0.3460723912	20430.55	6955776.21	0.293720634235	11501.14	4508809.9	0.255081501662	9672.18	3249485.08	0.297652697639	15336.43	4357511.96	0.351953824586	6460.95	1791844.2	0.360575433958	17509.33	5617641.26	0.311684730114	10159.7	3343412.83	0.303872136544	8544.5	2862240.0	0.298524931522	6809.88
Cellular Processes	Cell motility	Flagellar assembly	1.7874347035	0.377181233198	2.39465822053	0.406165421408	0.00147055688862	0.00147055688862	-0.607223517032	-0.952049939173	-0.26239709489		44081.85	2827591.75	1.55898919991	87784.39	3293355.42	2.66550003886	65083.05	3808636.95	1.7088278787	181394.88	9924229.98	1.82779802932	99279.23	6955776.21	1.42729189385	63543.1	4508809.9	1.40930980479	64077.28	3249485.08	1.97192104049	84856.04	4357511.96	1.9473507079	33261.2	1791844.2	1.85625513647	132292.82	5617641.26	2.35495315342	63499.33	3343412.83	1.89923689442	51808.57	2862240.0	1.81007078372	31183.73
Organismal Systems	Nervous system	GABAergic synapse	0.357241073595	0.0202191979798	0.332304118232	0.021122422951	0.00938218907504	0.00938218907504	0.0249369553629	0.00680129068451	0.0430726200414		9962.69	2827591.75	0.352338345873	10802.48	3293355.42	0.328008326535	14698.9	3808636.95	0.385935971135	34958.6	9924229.98	0.352255037121	26244.0	6955776.21	0.377297934949	16336.04	4508809.9	0.362313789277	11648.41	3249485.08	0.358469410175	13868.18	4357511.96	0.318259137951	6332.95	1791844.2	0.353431955747	19232.87	5617641.26	0.342365578538	12905.4	3343412.83	0.38599480998	10547.58	2862240.0	0.368507881939	9213.6
Metabolism	Carbohydrate metabolism	Galactose metabolism	1.89007583934	0.150523166402	1.74222524436	0.133852318505	0.0207553082903	0.0207553082903	0.14785059498	0.0247211433169	0.270980046643		56681.41	2827591.75	2.0045825215	52886.9	3293355.42	1.60586676065	67401.1	3808636.95	1.76969086014	175366.83	9924229.98	1.76705729667	147103.39	6955776.21	2.11483787803	81891.16	4508809.9	1.81624778636	56628.91	3249485.08	1.74270410868	89562.58	4357511.96	2.05536050898	36625.4	1791844.2	2.04400583488	100916.08	5617641.26	1.79641374964	61713.09	3343412.83	1.84581124551	54055.83	2862240.0	1.88858481469	45896.69
Organismal Systems	Endocrine system	Glucagon signaling pathway	0.665345382903	0.0556432458113	0.724713389396	0.0443463333859	0.00913220979703	0.00913220979703	-0.0593680064928	-0.102507658191	-0.0162283547949		18011.49	2827591.75	0.636990470778	24706.18	3293355.42	0.750182620739	24088.95	3808636.95	0.632482179747	72108.24	9924229.98	0.726587756887	41542.33	6955776.21	0.597234999313	27871.04	4508809.9	0.61814626516	22310.95	3249485.08	0.686599551951	31157.71	4357511.96	0.715034411518	12179.85	1791844.2	0.679738227241	42002.27	5617641.26	0.747685159234	23541.0	3343412.83	0.704100905182	18094.42	2862240.0	0.632176896417	14973.96
Metabolism	Metabolism of other amino acids	Glutathione metabolism	0.208122941353	0.0306214041329	0.179626650162	0.0158698065509	0.00895115215808	0.00895115215808	0.028496291191	0.00794622851089	0.0490463538711		5639.73	2827591.75	0.199453474852	5655.67	3293355.42	0.171729718744	7928.3	3808636.95	0.208166336253	18617.55	9924229.98	0.187596922255	16268.55	6955776.21	0.233885471712	12100.73	4508809.9	0.268379689283	5944.75	3249485.08	0.182944369758	8097.61	4357511.96	0.185831044741	3307.95	1791844.2	0.184611474591	10141.18	5617641.26	0.180523809383	6636.86	3343412.83	0.198505549194	6010.52	2862240.0	0.209993571469	5624.54
Metabolism	Lipid metabolism	Glycerophospholipid metabolism	1.36791243943	0.0742582029457	1.28411280895	0.053957069403	0.00467628121404	0.00467628121404	0.083799630476	0.0284631142845	0.139136146667		40274.32	2827591.75	1.4243329151	40006.78	3293355.42	1.21477262239	50377.7	3808636.95	1.32272255564	135954.01	9924229.98	1.36991998648	100678.34	6955776.21	1.44740625576	62041.02	4508809.9	1.37599547056	43617.07	3249485.08	1.34227635844	60624.37	4357511.96	1.39126112691	23269.75	1791844.2	1.29864806326	77534.4	5617641.26	1.38019493256	43778.23	3343412.83	1.30938750989	39051.39	2862240.0	1.36436462351	33111.65
Metabolism	Carbohydrate metabolism	Glycolysis /Gluconeogenesis	1.27783417132	0.182666318003	1.13022923528	0.134823268022	0.0358737070721	0.0358737070721	0.147604936047	0.0106162532512	0.284593618842		37119.19	2827591.75	1.31274926799	33955.07	3293355.42	1.03101747822	48078.85	3808636.95	1.26236369156	117569.61	9924229.98	1.18467236488	103432.95	6955776.21	1.48700801862	55963.64	4508809.9	1.24120646559	39987.42	3249485.08	1.2305771227	53197.53	4357511.96	1.22082349947	20722.6	1791844.2	1.15649563729	68090.95	5617641.26	1.21209146061	36137.77	3343412.83	1.08086472827	38883.98	2862240.0	1.35851570798	31714.6
Metabolism	Carbohydrate metabolism	Glyoxylate and dicarboxylate metabolism	0.728213898656	0.0986889565041	0.827127301977	0.0788184872104	0.0136269354927	0.0136269354927	-0.0989134033211	-0.175499579863	-0.022327226779		19080.25	2827591.75	0.674788006437	30015.86	3293355.42	0.911406640708	25381.65	3808636.95	0.666423456297	78260.13	9924229.98	0.78857634454	43561.03	6955776.21	0.626256922087	31421.05	4508809.9	0.696881232451	25449.2	3249485.08	0.78317639175	34720.0	4357511.96	0.796784961664	14661.15	1791844.2	0.818215668527	46417.48	5617641.26	0.82628060162	25779.64	3343412.83	0.771057638132	19103.19	2862240.0	0.667420970988	15783.11
Environmental Information Processing	Signal transduction	HIF-1 signaling pathway	0.306362315071	0.0265159330968	0.280419443766	0.0074696398261	0.00411192069477	0.00411192069477	0.0259428713056	0.00953445589919	0.0423512867121		8406.56	2827591.75	0.297304587906	8813.48	3293355.42	0.267613994726	11765.8	3808636.95	0.308924167739	30474.97	9924229.98	0.307076418638	23193.81	6955776.21	0.333446754176	15017.16	4508809.9	0.333062611489	9522.51	3249485.08	0.293046737116	12153.03	4357511.96	0.278898373924	5215.3	1791844.2	0.291057671197	16367.75	5617641.26	0.291363389765	9871.35	3343412.83	0.295247715491	8569.85	2862240.0	0.299410601487	7644.37
Genetic Information Processing	Replication and repair	Homologous recombination	1.47642798868	0.0599288056325	1.43285140785	0.0399381145296	0.0483366296539	0.0483366296539	0.0435765808293	0.000347048786357	0.0868061128722		41852.6	2827591.75	1.48015002519	46780.28	3293355.42	1.42044431998	55785.85	3808636.95	1.46471955013	149071.58	9924229.98	1.50209719344	102568.59	6955776.21	1.47458151187	73937.85	4508809.9	1.6398529022	46985.65	3249485.08	1.4459413982	61512.81	4357511.96	1.41164982597	25742.15	1791844.2	1.43662880958	78807.38	5617641.26	1.40285533292	49028.06	3343412.83	1.46640760483	41778.16	2862240.0	1.45963161719	36781.24
Human Diseases	Infectious disease: bacterial	Legionellosis	0.143873137459	0.00806350864384	0.137495433201	0.00407283043194	0.0224927734745	0.0224927734745	0.00637770425832	0.000997212945845	0.0117581955708		4122.03	2827591.75	0.145778823976	4332.09	3293355.42	0.13154031216	5545.65	3808636.95	0.145607209949	14312.27	9924229.98	0.14421542053	10300.99	6955776.21	0.148092602306	7135.28	4508809.9	0.158251959126	4471.15	3249485.08	0.137595646385	5948.35	4357511.96	0.136507944318	2420.35	1791844.2	0.135075917873	7589.71	5617641.26	0.135104924803	4763.34	3343412.83	0.142469394065	4151.76	2862240.0	0.145052825759	3634.1
Metabolism	Amino acid metabolism	Lysine biosynthesis	1.07879985871	0.0640921912309	1.14130093858	0.0350723678932	0.00710062370541	0.00710062370541	-0.0625010798665	-0.10607828578	-0.0189238739534		31116.72	2827591.75	1.10046720854	37552.07	3293355.42	1.14023739351	39591.75	3808636.95	1.03952543967	107287.82	9924229.98	1.0810694655	66990.78	6955776.21	0.963095677283	49698.92	4508809.9	1.10226248394	35199.06	3249485.08	1.08321962198	50090.39	4357511.96	1.14951813007	20202.45	1791844.2	1.12746688579	62585.5	5617641.26	1.11408858457	37133.69	3343412.83	1.11065225529	31629.09	2862240.0	1.1050467466	26106.85
Metabolism	Amino acid metabolism	Lysine degradation	0.0486538842084	0.0139894154031	0.0359305451326	0.00989385931403	0.017844180937	0.017844180937	0.0127233390758	0.00240872705519	0.0230379510964		1326.25	2827591.75	0.0469038714659	932.5	3293355.42	0.0283145874368	1646.5	3808636.95	0.0432306891314	3725.33	9924229.98	0.0375377234053	4115.33	6955776.21	0.0591642093672	1552.75	4508809.9	0.0344381341072	1471.46	3249485.08	0.0452828667858	1554.83	4357511.96	0.0356816002864	936.5	1791844.2	0.0522645886289	4372.83	5617641.26	0.0778410332311	1730.15	3343412.83	0.051748021796	1589.83	2862240.0	0.0555449577953	945.17
Metabolism	Energy metabolism	Methane metabolism	0.270444490096	0.039948878344	0.236122985996	0.0384358709037	0.0487618423193	0.0487618423193	0.0343215041005	0.000203626446373	0.0684393817546		8810.53	2827591.75	0.311591303801	5989.02	3293355.42	0.181851614424	12257.65	3808636.95	0.321838236643	23872.8	9924229.98	0.240550652777	19975.15	6955776.21	0.287173557586	10464.48	4508809.9	0.232089625247	7377.87	3249485.08	0.2270473573	11920.01	4357511.96	0.273550826926	4756.05	1791844.2	0.265427652694	17014.03	5617641.26	0.302867862374	8413.67	3343412.83	0.251649150966	7436.42	2862240.0	0.259811196825	7562.94
Genetic Information Processing	Replication and repair	Nucleotide excision repair	1.14759386453	0.0499954827119	1.09987470589	0.0288141991601	0.00891810687411	0.00891810687411	0.047719158641	0.0132580869225	0.0821802303595		32204.82	2827591.75	1.13894871846	34318.2	3293355.42	1.04204361885	43081.45	3808636.95	1.13115139525	115615.99	9924229.98	1.1649870089	82637.99	6955776.21	1.18804842918	54292.17	4508809.9	1.20413526416	36131.2	3249485.08	1.11190539764	49179.03	4357511.96	1.12860344278	20394.15	1791844.2	1.13816536058	61262.26	5617641.26	1.09053350267	38274.49	3343412.83	1.14477307907	33055.39	2862240.0	1.15487834703	28377.65
Metabolism	Carbohydrate metabolism	Pentose and glucuronate interconversions	0.823607732254	0.140701849085	0.953687180854	0.101848174414	0.0171144326548	0.0171144326548	-0.130079448599	-0.234769938447	-0.0253889587518		24300.3	2827591.75	0.859399168922	31475.15	3293355.42	0.955716768644	28552.3	3808636.95	0.749672399203	80537.06	9924229.98	0.811519484759	51033.02	6955776.21	0.733678290665	25966.9	4508809.9	0.575914721976	31409.0	3249485.08	0.966583911812	42997.05	4357511.96	0.986733952648	17060.55	1791844.2	0.952122399927	57330.36	5617641.26	1.02054149325	27502.56	3343412.83	0.822589413824	23321.61	2862240.0	0.814802741908	17615.09
Metabolism	Metabolism of cofactors and vitamins	Porphyrin metabolism	1.83683142628	0.347014170155	2.13374943688	0.222192309938	0.0206191726503	0.0206191726503	-0.296918010595	-0.543848258111	-0.0499877630788		46905.01	2827591.75	1.65883246759	77349.04	3293355.42	2.34863930963	62133.45	3808636.95	1.63138284945	210651.3	9924229.98	2.12259591348	103484.97	6955776.21	1.48775588627	70259.21	4508809.9	1.55826507567	63655.39	3249485.08	1.95893775269	94899.56	4357511.96	2.17783819921	35635.0	1791844.2	1.98873317223	126771.91	5617641.26	2.25667507291	71568.19	3343412.83	2.14057293068	49795.24	2862240.0	1.73972972218	37836.68
Metabolism	Lipid metabolism	Primary bile acid biosynthesis	0.117693269637	0.0305836594381	0.0858638027802	0.0109903259442	0.00289224535452	0.00289224535452	0.0318294668573	0.012498284835	0.0511606488796		3073.03	2827591.75	0.108680116216	2335.67	3293355.42	0.0709206782182	4954.4	3808636.95	0.13008328347	11509.69	9924229.98	0.115975647715	11180.57	6955776.21	0.160737920003	3655.53	4508809.9	0.0810752744311	4116.94	3249485.08	0.126695150113	3957.93	4357511.96	0.0908300432984	2214.1	1791844.2	0.123565430521	5156.13	5617641.26	0.0917846078338	3404.76	3343412.83	0.10183486674	3567.76	2862240.0	0.124649225781	3130.6
Metabolism	Carbohydrate metabolism	Propanoate metabolism	0.240892212379	0.0427381343427	0.273918831392	0.0164023457732	0.0202173623805	0.0202173623805	-0.0330266190129	-0.060252203132	-0.00580103489387		6972.26	2827591.75	0.246579443443	8999.74	3293355.42	0.273269624813	9896.15	3808636.95	0.259834427117	24241.49	9924229.98	0.24426570171	14015.76	6955776.21	0.201498144518	6964.61	4508809.9	0.154466703065	8021.89	3249485.08	0.246866497384	13041.76	4357511.96	0.299293728158	4881.7	1791844.2	0.27243998111	17167.6	5617641.26	0.305601572002	8634.64	3343412.83	0.258258266001	6243.73	2862240.0	0.218141385768	5459.09
Genetic Information Processing	Folding, sorting and degradation	Protein processing in endoplasmic reticulum	0.0930699622363	0.0287440276673	0.0651646998524	0.0159599926314	0.00749060260553	0.00749060260553	0.0279052623839	0.00828897938609	0.0475215453816		3270.25	2827591.75	0.115654956201	1414.17	3293355.42	0.0429400966386	4508.5	3808636.95	0.118375682933	7243.83	9924229.98	0.0729913556477	8372.5	6955776.21	0.120367587272	5347.25	4508809.9	0.11859559659	2520.29	3249485.08	0.0775596729313	2478.5	4357511.96	0.056878788234	1433.0	1791844.2	0.0799734709078	2995.5	5617641.26	0.053323091692	2818.99	3343412.83	0.0843147449428	2965.5	2862240.0	0.103607663928	3109.0
Human Diseases	Cancer: overview	Proteoglycans in cancer	0.143873137459	0.00806350864384	0.137495433201	0.00407283043194	0.0224927734745	0.0224927734745	0.00637770425832	0.000997212945845	0.0117581955708		4122.03	2827591.75	0.145778823976	4332.09	3293355.42	0.13154031216	5545.65	3808636.95	0.145607209949	14312.27	9924229.98	0.14421542053	10300.99	6955776.21	0.148092602306	7135.28	4508809.9	0.158251959126	4471.15	3249485.08	0.137595646385	5948.35	4357511.96	0.136507944318	2420.35	1791844.2	0.135075917873	7589.71	5617641.26	0.135104924803	4763.34	3343412.83	0.142469394065	4151.76	2862240.0	0.145052825759	3634.1
Metabolism	Nucleotide metabolism	Pyrimidine metabolism	3.15806761115	0.112006161241	3.07166598013	0.0657195009907	0.0307258681627	0.0307258681627	0.0864016310252	0.00880876617149	0.163994495879		90976.29	2827591.75	3.21744785116	96873.09	3293355.42	2.94147086014	121399.15	3808636.95	3.18746973245	312705.6	9924229.98	3.15093060752	220373.44	6955776.21	3.16820773623	151493.09	4508809.9	3.35993517935	98868.07	3249485.08	3.042576518	137296.99	4357511.96	3.15081154706	54894.15	1791844.2	3.06355597211	170643.02	5617641.26	3.03762757539	104375.16	3343412.83	3.12181490313	90809.59	2862240.0	3.17267559674	79005.29
Genetic Information Processing	Translation	Ribosome	7.63402199603	0.451286347374	7.25379766016	0.22141750098	0.0153774918932	0.0153774918932	0.380224335871	0.080942981241	0.6795056905		218485.05	2827591.75	7.72689515734	227318.11	3293355.42	6.90232547084	294976.1	3808636.95	7.74492564853	759222.48	9924229.98	7.65019030726	550391.35	6955776.21	7.91272366136	378280.0	4508809.9	8.38979705044	237578.69	3249485.08	7.31127191389	314544.98	4357511.96	7.21845362416	128617.35	1791844.2	7.17793154115	400273.61	5617641.26	7.12529674777	252769.72	3343412.83	7.56023060425	220345.89	2862240.0	7.6983722539	192766.91
Genetic Information Processing	Folding, sorting and degradation	RNA degradation	1.43636983311	0.0784022088204	1.37991433161	0.0479538399414	0.0446587509783	0.0446587509783	0.056455501501	0.00147150251545	0.111439500487		41565.87	2827591.75	1.47000959385	43962.68	3293355.42	1.33489023787	56309.05	3808636.95	1.47845674816	138084.75	9924229.98	1.39139006531	101126.02	6955776.21	1.45384234551	72789.27	4508809.9	1.61437877432	43863.78	3249485.08	1.34986863826	59534.19	4357511.96	1.36624272168	24459.1	1791844.2	1.36502381178	76132.7	5617641.26	1.35524317906	48865.52	3343412.83	1.46154610527	40937.13	2862240.0	1.43024798759	37306.71
Metabolism	Lipid metabolism	Secondary bile acid biosynthesis	0.168156343719	0.0356078088303	0.197411425419	0.0272007331714	0.0355096914353	0.0355096914353	-0.0292550816997	-0.0563474599694	-0.00216270342994		4490.36	2827591.75	0.158805103318	6633.61	3293355.42	0.201424054012	5929.4	3808636.95	0.155682993098	18965.71	9924229.98	0.191105103753	9256.58	6955776.21	0.133077599401	6050.06	4508809.9	0.134183080107	6259.91	3249485.08	0.192643137171	9887.6	4357511.96	0.22690930262	3744.8	1791844.2	0.208991384407	11053.12	5617641.26	0.196757313051	6046.59	3343412.83	0.180850834385	3821.92	2862240.0	0.133528984292	3459.1
Metabolism	Carbohydrate metabolism	Starch and sucrose metabolism	1.39177628272	0.118877041576	1.31535597118	0.0462626447579	0.0485144076014	0.0485144076014	0.0764203115365	0.000556028100419	0.152284594972		37463.18	2827591.75	1.32491474415	43256.18	3293355.42	1.31343795259	50381.1	3808636.95	1.32281182642	146657.25	9924229.98	1.47776956293	104937.65	6955776.21	1.50864039946	59154.28	4508809.9	1.31197103697	44743.69	3249485.08	1.37694708234	61671.87	4357511.96	1.41530007413	23383.0	1791844.2	1.30496836723	78764.94	5617641.26	1.4020998557	43478.03	3343412.83	1.30040866057	38919.13	2862240.0	1.35974376712	31917.93
Organismal Systems	Endocrine system	Thyroid hormone synthesis	0.0133532969395	0.0152377409065	0.00034109286092	0.0006735174711	0.00881702869286	0.00881702869286	0.0130122040785	0.00387518345631	0.0221492247008		123.0	2827591.75	0.00434999147243	2.0	3293355.42	6.0728337666e-05	510.0	3808636.95	0.0133906173441	1649.0	9924229.98	0.0166158986977	2322.0	6955776.21	0.0333823275778	658.0	4508809.9	0.0145936514201	378.0	3249485.08	0.0116326122661	20.0	4357511.96	0.000458977512479	0.0	1791844.2	0.0	469.0	5617641.26	0.00834869971743	94.0	3343412.83	0.00281149845321	401.0	2862240.0	0.014010006149	205.0
Metabolism	Amino acid metabolism	Tryptophan metabolism	0.024769472953	0.00786288475212	0.0185210169522	0.00647135592506	0.0479818944269	0.0479818944269	0.00624845600077	6.03948241111e-05	0.0124365171774		860.2	2827591.75	0.0304216476795	457.7	3293355.42	0.0138976800749	1427.4	3808636.95	0.037477974896	921.1	9924229.98	0.00928132461517	1951.9	6955776.21	0.0280615698532	787.35	4508809.9	0.0174624794006	800.06	3249485.08	0.0246211316656	1177.6	4357511.96	0.0270245959348	557.5	1791844.2	0.0311131961138	1265.96	5617641.26	0.0225354368748	1002.43	3343412.83	0.0299822382389	819.6	2862240.0	0.0286349153111	774.6
Environmental Information Processing	Signal transduction	Two-component system	4.22149354848	0.36515461156	4.63838741011	0.212415378877	0.00244517429145	0.00244517429145	-0.416893861629	-0.669240766313	-0.164546956945		115037.29	2827591.75	4.06838398789	160185.85	3293355.42	4.86391019406	158585.25	3808636.95	4.16383215523	427991.12	9924229.98	4.31258768552	281422.05	6955776.21	4.04587556448	151937.44	4508809.9	3.36979032982	144123.07	3249485.08	4.43525870874	197125.64	4357511.96	4.52381179466	75026.4	1791844.2	4.18710510657	265431.45	5617641.26	4.72496262604	138581.66	3343412.83	4.1449161993	127130.37	2862240.0	4.44163906591	92548.21
Metabolism	Metabolism of cofactors and vitamins	Ubiquinone and other terpenoid-quinone biosynthesis	0.323313280864	0.121006165715	0.215252272743	0.0595534084277	0.010895276472	0.010895276472	0.108061008121	0.0277617263456	0.188360289896		9523.75	2827591.75	0.3368148885	5684.3	3293355.42	0.172599044897	17866.5	3808636.95	0.469104832898	19472.43	9924229.98	0.196210991072	28289.25	6955776.21	0.406701554879	23193.35	4508809.9	0.514400706936	9281.88	3249485.08	0.285641563863	6301.25	4357511.96	0.144606602526	5015.35	1791844.2	0.279898776914	8665.08	5617641.26	0.154247656605	12584.98	3343412.83	0.376411189401	9226.33	2862240.0	0.322346483873	12286.67
Metabolism	Metabolism of cofactors and vitamins	Vitamin B6 metabolism	0.305308525227	0.0463561892368	0.272303704742	0.0257768140574	0.041723687412	0.041723687412	0.0330048204846	0.0013571570145	0.0646524839546		8951.15	2827591.75	0.316564440393	9567.22	3293355.42	0.290500683343	12041.05	3808636.95	0.316151162688	25811.57	9924229.98	0.260086374983	21702.96	6955776.21	0.312013488427	19293.25	4508809.9	0.42790116301	9415.92	3249485.08	0.289766525101	11354.86	4357511.96	0.260581269868	5532.8	1791844.2	0.308776845665	13314.08	5617641.26	0.237004810094	10359.11	3343412.83	0.309836401507	8651.19	2862240.0	0.302252431662	9038.71
[truncated: 38 more columns]

## Sheet: GNX stressed
Level_1	Level_2	Level_3	f-Gonadectomy-Stress: mean rel. freq. (%)	f-Gonadectomy-Stress: std. dev. (%)	m-Gonadectomy-Stress: mean rel. freq. (%)	m-Gonadectomy-Stress: std. dev. (%)	p-values	p-values (corrected)	Difference between means	95.0% lower CI	95.0% upper CI	Note	CL2	CL2: parent seq. count	CL2: rel. freq. (%)	CL31	CL31: parent seq. count	CL31: rel. freq. (%)	CL39	CL39: parent seq. count	CL39: rel. freq. (%)	CL41	CL41: parent seq. count	CL41: rel. freq. (%)	CL43	CL43: parent seq. count	CL43: rel. freq. (%)	CL47	CL47: parent seq. count	CL47: rel. freq. (%)	CL49	CL49: parent seq. count	CL49: rel. freq. (%)	CL77	CL77: parent seq. count	CL77: rel. freq. (%)	CL80	CL80: parent seq. count	CL80: rel. freq. (%)	CL82	CL82: parent seq. count	CL82: rel. freq. (%)	CL86	CL86: parent seq. count	CL86: rel. freq. (%)	CL89	CL89: parent seq. count	CL89: rel. freq. (%)	CL94
Environmental Information Processing	Signaling molecules and interaction	ECM-receptor interaction	0.00071338096631	0.00132372284627	0.00232451089515	0.00196167004063	0.023679013428	0.023679013428	-0.00161112992884	-0.00298668124606	-0.000235578611622		0.0	13051045.27	0.0	0.0	1979674.05	0.0	0.0	4976914.35	0.0	54.0	7056753.12	0.000765224446452	27.0	3452704.65	0.000781995645066	0.0	4021535.02	0.0	0.0	6523566.32	0.0	60.0	3438923.96	0.00174473180268	101.0	2062708.3	0.00489647518265	0.0	2855011.58	0.0	0.0	5432271.98	0.0	46.0	4237579.0	0.00108552548519	0.0
Metabolism	Glycan biosynthesis and metabolism	Lipoarabinomannan (LAM) biosynthesis	0.00071338096631	0.00132372284627	0.00234736148622	0.0019657578356	0.0221409344454	0.0221409344454	-0.00163398051991	-0.00301152967333	-0.000256431366481		0.0	13051045.27	0.0	0.0	1979674.05	0.0	0.0	4976914.35	0.0	54.0	7056753.12	0.000765224446452	27.0	3452704.65	0.000781995645066	0.0	4021535.02	0.0	0.0	6523566.32	0.0	60.0	3438923.96	0.00174473180268	101.0	2062708.3	0.00489647518265	0.0	2855011.58	0.0	0.0	5432271.98	0.0	46.0	4237579.0	0.00108552548519	0.0
Cellular Processes	Cell growth and death	Necroptosis	0.00116582831697	0.000594596868533	0.000622974565275	0.000361845569818	0.0130866656765	0.0130866656765	0.000542853751691	0.000127420569608	0.000958286933775		145.25	13051045.27	0.0011129376766	10.0	1979674.05	0.000505133660766	56.0	4976914.35	0.00112519517239	102.17	7056753.12	0.00144783299433	72.0	3452704.65	0.00208532172018	30.33	4021535.02	0.00075418962782	62.0	6523566.32	0.000950400393875	33.0	3438923.96	0.000959602491472	11.0	2062708.3	0.000533279475338	64.0	2855011.58	0.00224167216863	115.0	5432271.98	0.00211697794999	29.0	4237579.0	0.000684353023271	38.0
Metabolism	Biosynthesis of other secondary metabolites	Neomycin, kanamycin and gentamicin biosynthesis	0.00299504414833	0.00154344515319	0.00135351904824	0.0015447491959	0.0136181365509	0.0136181365509	0.00164152510008	0.000368071329445	0.00291497887072		138.0	13051045.27	0.00105738657054	78.0	1979674.05	0.00394004255397	81.0	4976914.35	0.00162751444577	64.0	7056753.12	0.000906932677276	127.0	3452704.65	0.00367827581198	146.0	4021535.02	0.00363045452231	240.0	6523566.32	0.00367896926661	75.0	3438923.96	0.00218091475335	57.0	2062708.3	0.0027633572813	102.0	2855011.58	0.00357266501875	137.0	5432271.98	0.00252196503607	96.0	4237579.0	0.00226544449083	423.0
Metabolism	Glycan biosynthesis and metabolism	O-Antigen nucleotide sugar biosynthesis	0.330496512994	0.0259641540333	0.356325877853	0.0230876250969	0.0149842479081	0.0149842479081	-0.025829364859	-0.0461721375522	-0.00548659216592		44291.84	13051045.27	0.339373889859	6344.38	1979674.05	0.320475989469	16449.34	4976914.35	0.33051282066	22280.06	7056753.12	0.315726788526	11649.84	3452704.65	0.337412005397	13594.97	4021535.02	0.338054248748	19357.06	6523566.32	0.296725120133	11744.14	3438923.96	0.341506242552	6940.24	2062708.3	0.336462504175	11311.2	2855011.58	0.396187534903	15386.12	5432271.98	0.283235450225	13390.0	4237579.0	0.31598230971	20508.64
Metabolism	Amino acid metabolism	Tyrosine metabolism	0.0224213348853	0.0095040100781	0.0139256157672	0.00990676572917	0.0382448860074	0.0382448860074	0.0084957191181	0.000498184526959	0.0164932537092		1523.0	13051045.27	0.0116695633836	519.0	1979674.05	0.0262164369938	1815.0	4976914.35	0.0364683792479	1716.0	7056753.12	0.0243171324095	797.0	3452704.65	0.0230833529303	1271.69	4021535.02	0.0316220048732	1752.5	6523566.32	0.0268641401656	946.0	3438923.96	0.0275086047555	12.0	2062708.3	0.000581759427642	711.0	2855011.58	0.0249035767484	1317.0	5432271.98	0.0242439996533	1108.0	4237579.0	0.026147005165	467.0
[truncated: 44 more columns]

## Sheet: Sham stressed
Level_1	Level_2	Level_3	f-Sham-Stress: mean rel. freq. (%)	f-Sham-Stress: std. dev. (%)	m-Sham-Stress: mean rel. freq. (%)	m-Sham-Stress: std. dev. (%)	p-values	p-values (corrected)	Difference between means	95.0% lower CI	95.0% upper CI	Note	CL1	CL1: parent seq. count	CL1: rel. freq. (%)	CL32	CL32: parent seq. count	CL32: rel. freq. (%)	CL36	CL36: parent seq. count	CL36: rel. freq. (%)	CL37	CL37: parent seq. count	CL37: rel. freq. (%)	CL44	CL44: parent seq. count	CL44: rel. freq. (%)	CL46	CL46: parent seq. count	CL46: rel. freq. (%)	CL76	CL76: parent seq. count	CL76: rel. freq. (%)	CL79	CL79: parent seq. count	CL79: rel. freq. (%)	CL81	CL81: parent seq. count	CL81: rel. freq. (%)	CL85	CL85: parent seq. count	CL85: rel. freq. (%)	CL90	CL90: parent seq. count	CL90: rel. freq. (%)	CL93	CL93: parent seq. count	CL93: rel. freq. (%)	CL13
Metabolism	Carbohydrate metabolism	Amino sugar and nucleotide sugar metabolism	1.29064352581	0.0793596791827	1.37152655302	0.0866320636879	0.037660684177	0.037660684177	-0.0808830272071	-0.156679910658	-0.00508614375589		99510.76	7004479.05	1.42067324764	93841.67	7019062.24	1.33695452172	96236.3	7720279.86	1.24653900824	17088.57	1439765.1	1.18689986304	58517.92	4633001.05	1.26306727256	63996.05	4621485.08	1.38475076501	56332.04	3943931.81	1.42832185529	40856.65	3379572.85	1.20892940657	41782.94	3223649.15	1.29613794975	70704.47	5700266.47	1.24037131197	18953.58	1548533.0	1.22397004132	28158.81	2250711.45	1.25110706661	79021.2
Genetic Information Processing	Translation	Aminoacyl-tRNA biosynthesis	3.58596707017	0.142540716454	3.44087015407	0.070116261366	0.0083135033301	0.0083135033301	0.145096916093	0.0427609680681	0.247432864117		242446.36	7004479.05	3.46130466334	246817.31	7019062.24	3.51638582991	285566.48	7720279.86	3.69891357799	52426.59	1439765.1	3.64132940853	160235.74	4633001.05	3.45857335819	154801.94	4621485.08	3.34961462215	134670.02	3943931.81	3.41461329678	127568.07	3379572.85	3.77468028245	117658.64	3223649.15	3.6498587323	215739.93	5700266.47	3.78473411963	57963.48	1548533.0	3.74312203873	79640.86	2250711.45	3.53847491201	174632.65
Metabolism	Amino acid metabolism	Arginine and proline metabolism	0.768930113127	0.0643476420209	0.824412661473	0.0353614263403	0.0237445716311	0.0237445716311	-0.0554825483453	-0.102644042272	-0.0083210544182		54927.39	7004479.05	0.784175234274	53283.66	7019062.24	0.759127903103	59178.41	7720279.86	0.766531927251	11266.28	1439765.1	0.782508202206	35047.16	4633001.05	0.756467775892	41597.72	4621485.08	0.900094218199	31561.43	3943931.81	0.800252933379	22973.15	3379572.85	0.679764899875	25330.71	3223649.15	0.785777509317	38616.11	5700266.47	0.677443944125	10579.37	1548533.0	0.683186603062	19172.24	2250711.45	0.851830206844	42205.79
Metabolism	Amino acid metabolism	Arginine biosynthesis	0.57379686958	0.129631080425	0.672937591428	0.063633530789	0.038165752217	0.038165752217	-0.0991407218476	-0.192176171264	-0.00610527243105		53165.66	7004479.05	0.759023756378	47689.63	7019062.24	0.679430219727	46468.03	7720279.86	0.601895667549	5936.64	1439765.1	0.412333928639	29448.99	4633001.05	0.635635297341	32621.56	4621485.08	0.705867474098	26718.33	3943931.81	0.677454157099	12963.12	3379572.85	0.383572734643	16616.54	3223649.15	0.515457459134	25585.89	5700266.47	0.448854279614	6097.48	1548533.0	0.3937584798	15131.06	2250711.45	0.672278980942	26721.65
Cellular Processes	Cell motility	Bacterial chemotaxis	0.131838340735	0.0567898850485	0.180535820484	0.0343889902702	0.0271429935909	0.0271429935909	-0.0486974797487	-0.0912508291063	-0.00614413039121		15777.23	7004479.05	0.22524487385	12222.99	7019062.24	0.174139928983	10560.74	7720279.86	0.136792191365	1092.52	1439765.1	0.0758818226668	7681.89	4633001.05	0.165808078114	7260.13	4621485.08	0.157095173398	7663.59	3943931.81	0.194313450871	1985.41	3379572.85	0.0587473650701	2682.32	3223649.15	0.0832075661832	4195.09	5700266.47	0.0735946296911	864.39	1548533.0	0.0558199276347	4083.13	2250711.45	0.181415080996	5027.4
Genetic Information Processing	Replication and repair	Base excision repair	1.09442500669	0.0844674200187	1.0308427751	0.0247209887882	0.0328387252515	0.0328387252515	0.0635822315914	0.00604788097478	0.121116582208		69745.97	7004479.05	0.995733865461	73362.24	7019062.24	1.04518577399	84949.37	7720279.86	1.10034055164	15314.16	1439765.1	1.06365684236	50157.58	4633001.05	1.0826153385	46529.81	4621485.08	1.00681510801	39559.08	3943931.81	1.00303661183	41911.37	3379572.85	1.24013808431	36331.68	3223649.15	1.12703580041	69375.68	5700266.47	1.21706029648	18860.46	1548533.0	1.21795660796	23261.67	2250711.45	1.03352519933	55513.71
Metabolism	Xenobiotics biodegradation and metabolism	Benzoate degradation	0.087658038021	0.0291901874853	0.062981777733	0.00998787394846	0.0196628114792	0.0196628114792	0.024676260288	0.00458868311492	0.0447638374611		2998.01	7004479.05	0.042801327245	5438.5	7019062.24	0.0774818603119	8403.83	7720279.86	0.108853955458	876.41	1439765.1	0.0608717352574	4412.41	4633001.05	0.0952387006258	4057.76	4621485.08	0.087802079413	2370.25	3943931.81	0.0600986557118	4663.74	3379572.85	0.137997912961	2823.59	3223649.15	0.087589866906	7423.99	5700266.47	0.130239350021	1713.08	1548533.0	0.110625992472	1177.01	2250711.45	0.0522950198703	4012.33
Metabolism	Carbohydrate metabolism	C5-Branched dibasic acid metabolism	0.0375388407057	0.0205609147333	0.0159927326145	0.0117043516216	0.00804147928409	0.00804147928409	0.0215461080912	0.00636220743093	0.0367300087515		277.0	7004479.05	0.00395461244188	1716.0	7019062.24	0.0244477102685	3049.0	7720279.86	0.0394933869664	424.0	1439765.1	0.0294492483531	1482.0	4633001.05	0.0319879055499	849.0	4621485.08	0.0183707181848	831.0	3943931.81	0.0210703440129	2085.0	3379572.85	0.0616941871811	1689.0	3223649.15	0.052394039221	3697.0	5700266.47	0.0648566171328	1159.0	1548533.0	0.0748450307485	628.0	2250711.45	0.0279022884075	2241.0
Metabolism	Xenobiotics biodegradation and metabolism	Caprolactam degradation	0.000617252306529	0.000489312063908	0.000239685966032	0.000267813694271	0.0400357900253	0.0400357900253	0.000377566340497	1.9239623979e-05	0.000735893057015		2024-05-09	7004479.05	0.000135627502519	36.5	7019062.24	0.000520012485315	77.5	7720279.86	0.00100384961951	2024-05-24	1439765.1	0.00170166647323	2024-05-26	4633001.05	0.000571983466311	66.0	4621485.08	0.00142811236772	2024-05-07	3943931.81	0.000190165559683	2024-05-04	3379572.85	0.000133152921974	10.0	3223649.15	0.000310207455424	21.0	5700266.47	0.000368403830076	2024-05-05	1548533.0	0.000355174865502	2024-05-15	2250711.45	0.000688671131077	0.0
Metabolism	Amino acid metabolism	Cysteine and methionine metabolism	1.72451501212	0.109627607807	1.8048737706	0.0252890635904	0.0354206976964	0.0354206976964	-0.0803587584838	-0.154268585898	-0.00644893106921		128342.54	7004479.05	1.83229243865	125036.42	7019062.24	1.78138354847	130957.55	7720279.86	1.6962798289	26338.23	1439765.1	1.82934216144	79401.14	4633001.05	1.71381657684	84653.09	4621485.08	1.83172916356	71720.45	3943931.81	1.81850126866	51603.15	3379572.85	1.52691337901	53811.01	3223649.15	1.66925764859	87375.01	5700266.47	1.53282325414	25326.17	1548533.0	1.6354943679	41105.79	2250711.45	1.82634650923	92775.7
Metabolism	Metabolism of other amino acids	D-Amino acid metabolism	0.141697960858	0.00904983485875	0.133873100243	0.00540575915989	0.0256258664597	0.0256258664597	0.00782486061512	0.00106648120953	0.0145832400207		9524.46	7004479.05	0.135976707647	9647.38	7019062.24	0.137445426043	10981.61	7720279.86	0.142243677679	2084.68	1439765.1	0.144793063813	6002.06	4633001.05	0.129550154106	5960.14	4621485.08	0.128965903748	5154.88	3943931.81	0.130704085373	5296.46	3379572.85	0.156719805581	4709.99	3223649.15	0.146107401297	8640.62	5700266.47	0.151582738201	2382.78	1548533.0	0.15387337564	3205.31	2250711.45	0.142413191171	6605.03
Genetic Information Processing	Replication and repair	DNA replication	1.80593863221	0.130145484834	1.69609381792	0.0456553269581	0.0199918592619	0.0199918592619	0.109844814283	0.0201060779416	0.199583550624		117558.24	7004479.05	1.67832952545	120816.16	7019062.24	1.72125785282	140940.93	7720279.86	1.8255935349	26546.99	1439765.1	1.84384174891	80730.94	4633001.05	1.74251935471	75232.54	4621485.08	1.62788667923	65018.22	3943931.81	1.64856349279	68542.01	3379572.85	2.02812642432	59689.56	3223649.15	1.8516146523	111320.38	5700266.47	1.95289782655	31082.77	1548533.0	2.0072397553	39238.74	2250711.45	1.74339273922	87389.86
Environmental Information Processing	Signaling molecules and interaction	ECM-receptor interaction	0.000381203958181	0.000498559238153	0.00142350460978	0.00120693085388	0.0245429695998	0.0245429695998	-0.0010423006516	-0.0019280893978	-0.000156511905404		22.0	7004479.05	0.000314084742676	0.0	7019062.24	0.0	0.0	7720279.86	0.0	0.0	1439765.1	0.0	54.0	4633001.05	0.00116555121437	0.0	4621485.08	0.0	0.0	3943931.81	0.0	29.0	3379572.85	0.000858096608274	32.0	3223649.15	0.000992663857356	0.0	5700266.47	0.0	0.0	1548533.0	0.0	28.0	2250711.45	0.00124405107549	0.0
Cellular Processes	Transport and catabolism	Efferocytosis	0.0264749401152	0.0184102664615	0.0112221818854	0.0114131261174	0.0329603884284	0.0329603884284	0.0152527582298	0.00137493751902	0.0291305789406		45.0	7004479.05	0.000642446064565	1118.32	7019062.24	0.0159326126733	2198.0	7720279.86	0.0284704704992	326.0	1439765.1	0.0226425824602	938.0	4633001.05	0.0202460562792	308.32	4621485.08	0.00667144856389	481.0	3943931.81	0.0121959512277	1763.0	3379572.85	0.0521663558754	1149.0	3223649.15	0.0356428366282	3418.5	5700266.47	0.0599708806245	782.0	1548533.0	0.0504994081495	284.0	2250711.45	0.0126182323372	2175.0
Human Diseases	Infectious disease: bacterial	Epithelial cell signaling in Helicobacter pylori infection	0.230941245784	0.0311819667305	0.260078430914	0.0133168764041	0.0125930280792	0.0125930280792	-0.0291371851303	-0.051071675278	-0.00720269498248		18599.67	7004479.05	0.265539662082	17235.01	7019062.24	0.245545763959	17511.14	7720279.86	0.226820015823	3828.19	1439765.1	0.265889901068	10163.87	4633001.05	0.219379833726	11850.03	4621485.08	0.256411733347	9895.26	3943931.81	0.250898354148	6642.0	3379572.85	0.196533712833	7110.98	3223649.15	0.220587901137	10135.92	5700266.47	0.177814845207	2795.56	1548533.0	0.180529572182	5972.12	2250711.45	0.265343653892	11535.56
Metabolism	Glycan biosynthesis and metabolism	Exopolysaccharide biosynthesis	0.298186258602	0.0427936118878	0.333241280078	0.0182458556184	0.0253287631492	0.0253287631492	-0.0350550214757	-0.065151417591	-0.00495862536028		26103.18	7004479.05	0.37266411697	24204.34	7019062.24	0.344837232844	23494.47	7720279.86	0.304321480905	3832.01	1439765.1	0.266155222126	13603.54	4633001.05	0.293622640124	15361.21	4621485.08	0.332386878549	13362.59	3943931.81	0.338813920822	7990.65	3379572.85	0.236439643548	9745.32	3223649.15	0.302307091949	15217.49	5700266.47	0.266961028578	3465.14	1548533.0	0.223769206081	6661.13	2250711.45	0.295956640732	15253.73
Metabolism	Lipid metabolism	Fatty acid biosynthesis	1.61870226815	0.101092112545	1.69450070455	0.0425870621067	0.0379531964771	0.0379531964771	-0.0757984364052	-0.14679120959	-0.00480566322076		119776.13	7004479.05	1.70999340772	113304.42	7019062.24	1.61423871346	122047.01	7720279.86	1.58086251034	25442.27	1439765.1	1.76711256579	73512.98	4633001.05	1.58672487242	79190.54	4621485.08	1.71353014516	66402.58	3943931.81	1.68366450535	51480.86	3379572.85	1.52329487438	49992.27	3223649.15	1.55079748676	81628.8	5700266.47	1.43201726498	23435.09	1548533.0	1.51337362523	39360.83	2250711.45	1.74881724621	84720.93
Cellular Processes	Cell motility	Flagellar assembly	1.81012348441	0.658314146716	2.39465822053	0.406165421408	0.0232865494688	0.0232865494688	-0.584534736126	-1.08016353218	-0.0889059400703		203511.3	7004479.05	2.9054451951	158702.63	7019062.24	2.26102326171	144052.7	7720279.86	1.86589997529	17427.62	1439765.1	1.21044884336	102942.24	4633001.05	2.22193431189	96569.41	4621485.08	2.08957528432	98566.21	3943931.81	2.4991864654	32507.72	3379572.85	0.961888423266	42314.15	3223649.15	1.31261647999	60094.02	5700266.47	1.05423176822	14192.1	1548533.0	0.916486765216	54529.0	2250711.45	2.42274503913	71994.23
Organismal Systems	Nervous system	GABAergic synapse	0.356598787922	0.0301248130753	0.332304118232	0.021122422951	0.0436998716092	0.0436998716092	0.0242946696895	0.00075785139693	0.0478314879821		24370.08	7004479.05	0.347921377536	23947.01	7019062.24	0.341171073588	27124.66	7720279.86	0.351342962844	4707.09	1439765.1	0.326934581204	16528.32	4633001.05	0.356751915694	15605.91	4621485.08	0.337681713342	12587.46	3943931.81	0.319160183452	13749.53	3379572.85	0.406842243392	11230.42	3223649.15	0.348376001154	21324.53	5700266.47	0.374097072694	6597.44	1548533.0	0.426044520847	7716.83	2250711.45	0.342861809318	15168.86
Metabolism	Lipid metabolism	Glycerophospholipid metabolism	1.36701061435	0.0961797733261	1.28411280895	0.053957069403	0.0242951804492	0.0242951804492	0.0828978053958	0.0120972725302	0.153698338261		85524.44	7004479.05	1.22099644227	91337.07	7019062.24	1.30127169238	106209.61	7720279.86	1.37572227854	19793.42	1439765.1	1.37476731447	61598.98	4633001.05	1.32956973968	59795.39	4621485.08	1.29385660594	49747.2	3943931.81	1.26136055075	51639.74	3379572.85	1.52799606021	45811.76	3223649.15	1.42111494981	86139.03	5700266.47	1.51114040814	22972.82	1548533.0	1.48352150067	29322.49	2250711.45	1.30280982931	73029.9
Metabolism	Carbohydrate metabolism	Glycolysis /Gluconeogenesis	1.32042655718	0.24023669433	1.13022923528	0.134823268022	0.0365311580142	0.0365311580142	0.190197321902	0.013338442397	0.367056201406		66332.58	7004479.05	0.947002332743	81010.77	7019062.24	1.15415374918	102304.91	7720279.86	1.32514509649	18238.09	1439765.1	1.26674066485	61630.03	4633001.05	1.33023993163	51931.17	4621485.08	1.12369009314	44456.59	3943931.81	1.12721497586	55785.53	3379572.85	1.65066807185	46110.57	3223649.15	1.43038425878	94244.92	5700266.47	1.65334235682	26801.44	1548533.0	1.73076324496	24887.78	2250711.45	1.10577390985	78797.11
Metabolism	Glycan biosynthesis and metabolism	Glycosaminoglycan degradation	0.121107074614	0.0186182416537	0.140760311744	0.0193853736785	0.0279592855081	0.0279592855081	-0.0196532371299	-0.0369586750121	-0.00234779924764		9404.21	7004479.05	0.134259948996	9621.8	7019062.24	0.137080989896	9945.37	7720279.86	0.128821366328	1533.17	1439765.1	0.106487509664	5681.48	4633001.05	0.122630665063	6105.06	4621485.08	0.132101692298	5702.38	3943931.81	0.14458617123	2847.2	3379572.85	0.0842473332096	3950.99	3223649.15	0.12256265543	5900.71	5700266.47	0.10351638877	1471.78	1548533.0	0.0950435024633	3194.81	2250711.45	0.141946672018	7993.03
Environmental Information Processing	Signal transduction	HIF-1 signaling pathway	0.311942452024	0.0295914651685	0.280419443766	0.0074696398261	0.00483411978381	0.00483411978381	0.0315230082588	0.0115072060736	0.051538810444		18864.52	7004479.05	0.269320814087	20537.06	7019062.24	0.29258979758	25593.29	7720279.86	0.33150728295	4653.69	1439765.1	0.32322564285	13803.32	4633001.05	0.297934747932	12776.28	4621485.08	0.276453992144	10980.76	3943931.81	0.278421649486	12093.25	3379572.85	0.357833683035	10388.98	3223649.15	0.322273905025	20170.58	5700266.47	0.353853282231	5322.56	1548533.0	0.343716278568	6666.12	2250711.45	0.296178348406	14451.56
Metabolism	Amino acid metabolism	Histidine metabolism	1.06091061222	0.172134322356	1.22577778935	0.104904239949	0.0151834893062	0.0151834893062	-0.164867177127	-0.294056582448	-0.0356777718065		92118.6	7004479.05	1.31513848985	82985.33	7019062.24	1.18228514241	82201.6	7720279.86	1.06474896624	15077.55	1439765.1	1.04722291157	49027.17	4633001.05	1.05821625057	55904.68	4621485.08	1.20966916548	46169.9	3943931.81	1.17065664987	29360.85	3379572.85	0.868773993139	31680.65	3223649.15	0.982757382267	44975.16	5700266.47	0.789001009632	11994.05	1548533.0	0.774542744649	28537.1	2250711.45	1.26791464095	50867.8
Metabolism	Glycan biosynthesis and metabolism	Lipoarabinomannan (LAM) biosynthesis	0.000381203958181	0.000498559238153	0.00142350460978	0.00120693085388	0.0245429695998	0.0245429695998	-0.0010423006516	-0.0019280893978	-0.000156511905404		22.0	7004479.05	0.000314084742676	0.0	7019062.24	0.0	0.0	7720279.86	0.0	0.0	1439765.1	0.0	54.0	4633001.05	0.00116555121437	0.0	4621485.08	0.0	0.0	3943931.81	0.0	29.0	3379572.85	0.000858096608274	32.0	3223649.15	0.000992663857356	0.0	5700266.47	0.0	0.0	1548533.0	0.0	28.0	2250711.45	0.00124405107549	0.0
Organismal Systems	Aging	Longevity regulating pathway - multiple species	0.117766836946	0.0142092918787	0.129783576838	0.00505452890449	0.0198876831489	0.0198876831489	-0.0120167398924	-0.0218257270015	-0.00220775278332		8753.86	7004479.05	0.124975175706	8537.55	7019062.24	0.121633769699	8467.81	7720279.86	0.109682681892	2080.08	1439765.1	0.144473567251	5077.86	4633001.05	0.109601960915	5680.01	4621485.08	0.12290443227	4897.08	3943931.81	0.124167461202	3437.66	3379572.85	0.101718771945	3878.59	3223649.15	0.120316753453	5525.74	5700266.47	0.0969382752382	1534.58	1548533.0	0.0990989536548	3099.01	2250711.45	0.137690240124	6629.33
Genetic Information Processing	Replication and repair	Nucleotide excision repair	1.15788106011	0.0529552386231	1.09987470589	0.0288141991601	0.00567760007848	0.00567760007848	0.0580063542261	0.0192734096912	0.096739298761		76925.14	7004479.05	1.09822785465	79002.26	7019062.24	1.1255386731	92895.87	7720279.86	1.20327075811	17268.17	1439765.1	1.19937412013	51168.91	4633001.05	1.10444417016	49859.47	4621485.08	1.07886251144	43724.62	3943931.81	1.1086555779	41603.49	3379572.85	1.23102805729	37309.51	3223649.15	1.15736881602	69818.57	5700266.47	1.22482993326	18874.57	1548533.0	1.21886779294	25750.49	2250711.45	1.14410445639	56182.74
Metabolism	Carbohydrate metabolism	Pentose and glucuronate interconversions	0.805517570165	0.14407767783	0.953687180854	0.101848174414	0.0126878591171	0.0126878591171	-0.148169610689	-0.261037539773	-0.0353016816047		64968.3	7004479.05	0.927525081255	61312.14	7019062.24	0.873508994558	54492.73	7720279.86	0.705838790668	10398.46	1439765.1	0.722233092051	44937.22	4633001.05	0.969937617433	45549.9	4621485.08	0.985611750585	38585.41	3943931.81	0.978348811766	18325.26	3379572.85	0.542235981094	24699.5	3223649.15	0.766196904524	40354.23	5700266.47	0.707935851988	9455.3	1548533.0	0.610597255596	19721.65	2250711.45	0.876240710465	60027.06
Metabolism	Glycan biosynthesis and metabolism	Peptidoglycan biosynthesis	2.65003885682	0.0905889433766	2.56050617102	0.0547125244781	0.0124895366907	0.0124895366907	0.0895326857983	0.0216974833623	0.157367888234		179907.59	7004479.05	2.56846495957	182528.37	7019062.24	2.60046661162	208312.78	7720279.86	2.69825425733	39044.29	1439765.1	2.71185139854	118280.68	4633001.05	2.55300352241	116761.9	4621485.08	2.52650171923	100187.86	3943931.81	2.54030406271	93245.96	3379572.85	2.75910489694	87299.76	3223649.15	2.70810364087	156306.74	5700266.47	2.74209531822	43240.42	1548533.0	2.79234733777	58517.79	2250711.45	2.59996855661	129474.51
Metabolism	Amino acid metabolism	Phenylalanine, tyrosine and tryptophan biosynthesis	1.57675886905	0.257870070466	1.78965575007	0.159478883837	0.0334102886851	0.0334102886851	-0.212896881022	-0.407160445045	-0.0186333169997		135850.44	7004479.05	1.93947956772	121603.43	7019062.24	1.73247402348	124188.92	7720279.86	1.60860645277	23913.89	1439765.1	1.66095774929	73315.59	4633001.05	1.58246435105	80731.62	4621485.08	1.74687613619	70041.65	3943931.81	1.77593460978	42163.91	3379572.85	1.2476106263	46848.81	3223649.15	1.45328501397	68656.13	5700266.47	1.20443720239	17130.27	1548533.0	1.10622569877	41925.24	2250711.45	1.86275499687	71332.02
Environmental Information Processing	Membrane transport	Phosphotransferase system (PTS)	1.40302502057	0.490179684745	0.910029444884	0.342091653298	0.0141433659203	0.0141433659203	0.492995575689	0.1105894943	0.875401657078		44364.77	7004479.05	0.633377153152	85060.29	7019062.24	1.21184692615	122752.38	7720279.86	1.58999909622	17200.04	1439765.1	1.19464209821	68004.61	4633001.05	1.46783066237	51837.27	4621485.08	1.12165827873	40521.69	3943931.81	1.02744398109	65071.65	3379572.85	1.92544007448	48174.98	3223649.15	1.49442379609	139812.05	5700266.47	2.45272831956	29262.86	1548533.0	1.8897149754	18617.77	2250711.45	0.827194885422	95910.62
Metabolism	Lipid metabolism	Primary bile acid biosynthesis	0.122275310645	0.0362499583705	0.0858638027802	0.0109903259442	0.0071999029788	0.0071999029788	0.0364115078651	0.0116701391546	0.0611528765757		5739.21	7004479.05	0.0819362861825	7398.13	7019062.24	0.105400547068	10606.19	7720279.86	0.137380900593	1415.93	1439765.1	0.0983445146712	5098.06	4633001.05	0.110037963406	4068.31	4621485.08	0.0880303610111	3599.13	3943931.81	0.0912574094429	6019.46	3379572.85	0.178113041712	3793.74	3223649.15	0.117684643194	10297.71	5700266.47	0.180653133572	2817.53	1548533.0	0.181948334327	2172.31	2250711.45	0.0965165925645	5644.2
Metabolism	Carbohydrate metabolism	Propanoate metabolism	0.237393300659	0.0517405850357	0.273918831392	0.0164023457732	0.0441173367488	0.0441173367488	-0.0365255307324	-0.0719381514855	-0.00111290997938		19726.87	7004479.05	0.281632222171	19274.25	7019062.24	0.27459864781	18657.36	7720279.86	0.241666886931	2588.17	1439765.1	0.179763351675	12562.65	4633001.05	0.271155777096	14223.12	4621485.08	0.307760811812	11319.7	3943931.81	0.287015611459	4988.18	3379572.85	0.14759794274	7128.53	3223649.15	0.221132315221	10176.1	5700266.47	0.178519724535	2774.51	1548533.0	0.179170221106	6272.87	2250711.45	0.278706095355	12878.36
Metabolism	Carbohydrate metabolism	Pyruvate metabolism	1.4079626326	0.0727319871895	1.48669951935	0.0495973710914	0.0086083223206	0.0086083223206	-0.0787368867447	-0.135066244645	-0.0224075288444		103765.77	7004479.05	1.48142023496	99064.53	7019062.24	1.41136417676	104993.67	7720279.86	1.35997233137	22003.41	1439765.1	1.52826388138	59853.32	4633001.05	1.29189092241	63904.95	4621485.08	1.38277953718	53855.22	3943931.81	1.36552107375	51163.82	3379572.85	1.51391380718	45605.58	3223649.15	1.41471909249	74904.39	5700266.47	1.31405067455	22712.16	1548533.0	1.46668879514	30721.47	2250711.45	1.36496706408	74053.56
Metabolism	Metabolism of cofactors and vitamins	Riboflavin metabolism	0.48382714323	0.032200646436	0.517516139549	0.039323710695	0.0457078905038	0.0457078905038	-0.0336889963191	-0.0666674113977	-0.000710581240542		35086.35	7004479.05	0.500913055054	33007.75	7019062.24	0.470258688004	33894.23	7720279.86	0.439028514699	7540.67	1439765.1	0.523743074478	23954.82	4633001.05	0.517047584092	21768.25	4621485.08	0.471022834071	18492.7	3943931.81	0.46888995274	16997.52	3379572.85	0.502948767623	15147.35	3223649.15	0.469882089991	25004.08	5700266.47	0.438647563787	7110.35	1548533.0	0.459166837258	12252.35	2250711.45	0.544376756958	23096.85
Genetic Information Processing	Transcription	RNA polymerase	0.575209045917	0.0468724424938	0.533197842689	0.0161676806275	0.0144638486236	0.0144638486236	0.0420112032284	0.00973512044078	0.074287286016		37109.09	7004479.05	0.529790862891	39070.77	7019062.24	0.556638033174	45793.19	7720279.86	0.593154533649	8042.47	1439765.1	0.558595982081	25858.41	4633001.05	0.558135206984	23631.56	4621485.08	0.511341259161	20743.44	3943931.81	0.525958383647	21425.84	3379572.85	0.633980711497	18978.21	3223649.15	0.58871822326	37337.99	5700266.47	0.655021834444	10051.37	1548533.0	0.649089815974	12200.74	2250711.45	0.542083704244	28837.12
Metabolism	Carbohydrate metabolism	Starch and sucrose metabolism	1.44138290113	0.107097268269	1.31535597118	0.0462626447579	0.00280973303781	0.00280973303781	0.126026929947	0.0505828485747	0.201471011319		93703.51	7004479.05	1.33776558301	99345.49	7019062.24	1.41536699068	116902.49	7720279.86	1.51422606589	18839.0	1439765.1	1.30847733425	66999.41	4633001.05	1.44613414236	62919.3	4621485.08	1.36145197725	53912.34	3943931.81	1.36696937466	52106.43	3379572.85	1.5418052018	47473.84	3223649.15	1.47267391056	94548.53	5700266.47	1.65866859905	24233.68	1548533.0	1.56494436993	29441.81	2250711.45	1.30811126411	73010.93
Metabolism	Metabolism of other amino acids	Taurine and hypotaurine metabolism	0.138342761211	0.0094259935323	0.129960314209	0.00713841686413	0.0315172110187	0.0315172110187	0.00838244700169	0.000819851035618	0.0159450429678		9417.46	7004479.05	0.134449113671	9950.55	7019062.24	0.141764663993	10638.61	7720279.86	0.137800833557	2032.68	1439765.1	0.141181363543	6754.06	4633001.05	0.14578153398	5599.81	4621485.08	0.121169059362	5092.88	3943931.81	0.12913205008	4902.46	3379572.85	0.145061527524	4150.49	3223649.15	0.128751294166	8883.79	5700266.47	0.155848679123	2295.28	1548533.0	0.148222866416	2947.31	2250711.45	0.130950149118	6533.53
Metabolism	Glycan biosynthesis and metabolism	Teichoic acid biosynthesis	0.206008080756	0.0321004124154	0.175088170519	0.0351397244845	0.0485919027219	0.0485919027219	0.0309199102372	0.000210228559403	0.061629591915		11231.76	7004479.05	0.160351111336	13636.31	7019062.24	0.194275382291	17019.72	7720279.86	0.220454702532	3251.02	1439765.1	0.225802111747	8021.58	4633001.05	0.173140042781	8367.02	4621485.08	0.18104613247	7413.09	3943931.81	0.187961921177	7517.0	3379572.85	0.222424558772	7674.64	3223649.15	0.238073054569	13900.75	5700266.47	0.243861406711	4039.23	1548533.0	0.260842358542	3688.11	2250711.45	0.163864186144	13132.73
Organismal Systems	Endocrine system	Thyroid hormone synthesis	0.0163123085617	0.0150858937123	0.00034109286092	0.0006735174711	0.00487431071698	0.00487431071698	0.0159712157008	0.00595425108985	0.0259881803117		15.0	7004479.05	0.000214148688188	695.0	7019062.24	0.00990160759709	1868.0	7720279.86	0.0241960140549	46.0	1439765.1	0.00319496562321	778.0	4633001.05	0.0167925711996	52.0	4621485.08	0.00112517944124	109.0	3943931.81	0.00276373946739	1430.0	3379572.85	0.0423130396494	703.0	3223649.15	0.0218075841163	2350.0	5700266.47	0.0412261428894	483.0	1548533.0	0.0311908109159	23.0	2250711.45	0.00102189909773	0.0
Environmental Information Processing	Signal transduction	Two-component system	4.27858103246	0.50981543843	4.63838741011	0.212415378877	0.0487444055523	0.0487444055523	-0.359806377648	-0.717357963058	-0.00225479223709		346983.03	7004479.05	4.95373071321	325036.86	7019062.24	4.63077329829	331388.74	7720279.86	4.29244465239	48439.33	1439765.1	3.36439117742	214426.44	4633001.05	4.62824069509	216617.19	4621485.08	4.68717709243	194021.07	3943931.81	4.91948338224	120116.62	3379572.85	3.55419531791	130551.17	3223649.15	4.04979462483	222467.19	5700266.47	3.90275070772	59087.54	1548533.0	3.81571074042	102278.63	2250711.45	4.54427998756	236274.44
Unclassified	Unclassified	Unclassified	0.00494534597812	0.00608942936112	2.39419845051e-05	7.57112027405e-05	0.0213937980607	0.0213937980607	0.00492140399361	0.000880148792413	0.00896265919482		29.0	7004479.05	0.000414020797164	43.0	7019062.24	0.000612617448453	331.0	7720279.86	0.0042874093427	12.0	1439765.1	0.000833469293012	381.0	4633001.05	0.00822361134583	4.0	4621485.08	8.65522647105e-05	0.0	3943931.81	0.0	322.0	3379572.85	0.00952783130566	191.0	3223649.15	0.00592496239859	452.0	5700266.47	0.00792945386639	333.0	1548533.0	0.0215042236749	0.0	2250711.45	0.0	0.0
Metabolism	Amino acid metabolism	Valine, leucine and isoleucine biosynthesis	1.15229785133	0.206942735237	1.33270765005	0.0864829972905	0.0182400686679	0.0182400686679	-0.180409798723	-0.325597753205	-0.0352218442417		100626.13	7004479.05	1.4365969158	92396.88	7019062.24	1.31637071792	92180.22	7720279.86	1.19400101643	13704.89	1439765.1	0.951883748259	55207.17	4633001.05	1.19160711177	62938.97	4621485.08	1.36187759801	52504.17	3943931.81	1.33126464983	30097.58	3379572.85	0.89057349363	32749.97	3223649.15	1.01592848589	53399.99	5700266.47	0.936798135333	12829.19	1548533.0	0.828473787772	30884.23	2250711.45	1.37219855526	59814.2
Metabolism	Xenobiotics biodegradation and metabolism	Xylene degradation	0.0406696881602	0.0200801332091	0.0243839550134	0.011223513844	0.0325608170937	0.0325608170937	0.0162857331468	0.00151593126497	0.0310555350285		1740.5	7004479.05	0.0248483861195	2339.0	7019062.24	0.0333235398123	3150.0	7720279.86	0.0408016296964	379.0	1439765.1	0.0263237385043	1676.0	4633001.05	0.0361752562089	799.5	4621485.08	0.017299633909	1043.0	3943931.81	0.0264456904999	2222.0	3379572.85	0.0657479539167	1675.5	3223649.15	0.0519752591562	4178.41	5700266.47	0.0733020117917	1160.0	1548533.0	0.0749096079967	380.0	2250711.45	0.0168835503103	2404.0
[truncated: 32 more columns]
